# Supplementary material for: Tillandsia landbeckii phyllosphere and laimosphere as refugia for bacterial life in a hyperarid desert environment
Source: Microbiome. 2023 Nov 8;11:246. doi: 10.1186/s40168-023-01684-x (PMC10631034; doi:10.1186/s40168-023-01684-x)
Supplement: Supplementary file 3 — Additional file 2: Supplementary tables: Table S1. Information about sample number and sequencing results. Table S2. The complete ASV table with raw read numbers and taxonomic ranking after decontamination. Table S3. The differentially enriched ASVs in phyllosphere and laimosphere assessed by ANCOM-BC analysis. [file 40168_2023_1684_MOESM2_ESM.xlsx]

## Sheet: Table S1
Table S1. Information about sample number and sequencing results.
Site	Year	Type	Samples	Sequenced samples	Raw read numbers	Filtered read numbers
Alto Chipana – Rio Loa	2016	Phyllosphere	10	7	1892878	1573247
		Laimosphere	10	2	646876	504281
		Soil	3	3	927871	558936
	2017	Phyllosphere	10	7	868307	717743
		Soil	3	3	465705	306053
Alto Chipana	2016	Phyllosphere	10	8	773533	599303
		Laimosphere	8	3	1057599	668271
		Soil	3	3	863299	275827
	2017	Phyllosphere	10	8	2084873	1700832
		Soil	3	3	865854	391007
Salar Grande	2016	Phyllosphere	10	8	1918228	1585267
		Phyllosphere, dead	3	1	198454	150170
		Laimosphere	9	5	1189925	634413
		Laimosphere, dead	2	2	660158	481013
		Soil	4	4	440419	324894
Cerro Pajonal	2016	Phyllosphere	5	3	986205	818154
		Phyllosphere, dead	5	5	1144604	954612
		Laimosphere	5	1	360748	281197
		Laimosphere, dead	5	4	1101105	866297
		Soil	3	0	-	-
	2017	Phyllosphere	10	10	1635890	1350320
		Soil	4	3	588487	396056
Salitrera San Lorenzo 2	2017	Phyllosphere	10	9	3727814	3047005
(Oyarbide)		Laimosphere	10	5	1663130	1059126
		Soil	3	3	963141	560279
Cerro Guanaco	2016	Phyllosphere	10	9	1122283	930558
		Laimosphere	10	6	1632894	854232
		Soil	4	1	193279	135881
	2017	Phyllosphere	11	10	1209267	927769
		Soil	4	4	721811	473485
Cerro Carpas	2016	Phyllosphere	10	7	1878024	1554901
		Laimosphere	10	4	1070611	683073
		Soil	3	3	670902	443648
EC		Soil-DNA extraction	1	1	132875	89955
NC		Soil-PCR	1	1	33698	24746

## Sheet: Table S2
Table S2. The complete ASV table with raw read numbers and taxonomic ranking after decontamination.
Sample metadata
Site		Cerro Chipana	Cerro Chipana	Cerro Chipana	Cerro Chipana	Cerro Chipana	Cerro Chipana	Cerro Chipana	Cerro Chipana	Cerro Chipana 2	Cerro Chipana 2	Cerro Chipana 2	Cerro Chipana 2	Cerro Chipana 2	Cerro Chipana 2	Cerro Chipana 2	Cerro Peninsula	Cerro Peninsula	Cerro Peninsula	Cerro Peninsula	Cerro Peninsula	Cerro Peninsula	Cerro Peninsula	Cerro Peninsula	Cerro Peninsula	Cerro Pajonal	Cerro Pajonal	Cerro Pajonal	Cerro Pajonal	Cerro Pajonal	Cerro Pajonal	Cerro Pajonal	Cerro Pajonal	Cerro Guanaco	Cerro Guanaco	Cerro Guanaco	Cerro Guanaco	Cerro Guanaco	Cerro Guanaco	Cerro Guanaco	Cerro Guanaco	Cerro Guanaco	Cerro Carpas	Cerro Carpas	Cerro Carpas	Cerro Carpas	Cerro Carpas	Cerro Carpas	Cerro Carpas
Type		Phyllosphere	Phyllosphere	Phyllosphere	Phyllosphere	Phyllosphere	Phyllosphere	Phyllosphere	Phyllosphere	Phyllosphere	Phyllosphere	Phyllosphere	Phyllosphere	Phyllosphere	Phyllosphere	Phyllosphere	Phyllosphere	Phyllosphere	Phyllosphere	Phyllosphere	Phyllosphere	Phyllosphere	Phyllosphere	Phyllosphere	Phyllosphere	Phyllosphere	Phyllosphere	Phyllosphere	Phyllosphere	Phyllosphere	Phyllosphere	Phyllosphere	Phyllosphere	Phyllosphere	Phyllosphere	Phyllosphere	Phyllosphere	Phyllosphere	Phyllosphere	Phyllosphere	Phyllosphere	Phyllosphere	Phyllosphere	Phyllosphere	Phyllosphere	Phyllosphere	Phyllosphere	Phyllosphere	Phyllosphere
Year		2016	2016	2016	2016	2016	2016	2016	2016	2016	2016	2016	2016	2016	2016	2016	2016	2016	2016	2016	2016	2016	2016	2016	2016	2016	2016	2016	2016	2016	2016	2016	2016	2016	2016	2016	2016	2016	2016	2016	2016	2016	2016	2016	2016	2016	2016	2016	2016
Relative abundance
FeatureID	ASVID_Table S3	S1	S2	S3	S4	S5	S6	S7	S8	S9	S10	S11	S12	S13	S14	S15	S16	S17	S18	S19	S20	S21	S22	S23	S24	S25	S26	S27	S28	S29	S30	S31	S32	S33	S34	S35	S36	S37	S38	S39	S40	S41	S42	S43	S44	S45	S46	S47	S48
0025618e84845d0957d50f948d0c7608	ASV1	0	0	0	0	0	0	0	0	0	0	0	0	0	0	0	0	0	0	9.07771e-05	0	0	0	0	0	0	0	0	0	0	0	0	0	0	0	0	0	0	0	0.00172139	0	0	0	0	0.000339438	0	0	0	0.000386463
0060020a0704056a16a12a39a36792b1		0	0	0	0	0	0	0	0	0	0	1.48827e-05	0	0.00157839	0	0	1.91007e-05	0	0	0	0	0	0	0	0	0	0.00126025	1.12423e-05	0	0	0	0	0	0	0	0	0	3.627e-05	0	0	0	0	0	0	0	5.57858e-06	0	0	0
0077d10f794690f2106a16e5a179f412		0	0	0	0	0	0	0	0	0	0	0	0	0	0	0	0	0	0	0	0	1.99167e-05	0	0	0	0	0	0	0	0	0	0	0	0	0	0	0	0	0	0	0	0	0	0	0	0	0	0	0
00d530c89e907054bcef4a5fe8062bb0	ASV2	0.000135957	0	0.0151041	0.000109152	0.00650495	0.000413143	0.000268479	0	0.00157417	0.0024603	0.000912803	0.000123274	0.000207332	0.000211555	0.0127483	0.00201703	0.00795684	0.00149115	0.00176748	0.00236444	0.00426218	0	0.00623305	0.000155768	0.00119119	0.00176436	7.86961e-05	0.00012425	0.000110231	9.11162e-05	0.000138621	0.000211472	0.00453076	0.000194624	0	0.000138831	0.00402597	0.00158866	0	0	0.00021199	0.000259214	8.61555e-05	0.000210128	0.000596908	0.000189648	0.000175299	0.00557761
00ea466f7267157120d57f9351df9391		0	0	0	0	0	0	0	0	0	0	0	0	0	0	0	0	0	0	0	0	0	0	0	0	0	0	0	0	0	0	0	0	0	0	0	0	0	0	0	0	0	0	0	0	0	0	0	0
01a30931a63439c493e8f6bc17dcb85d		0	0	0	0	0	0	0	0	0	0	0	0	0	0	0	0	0	0	0	0	0	0	0	0	0	0	0	0	0	0	0	0	0	0	0	0	0	0	0	0	0	0	0	0	0	0	0	0
01c41fbb0b734ba28b7bd9609d02e4ce		0	0	0	0	0	0	0	0	0	0	9.92177e-06	0	0	0	0	0	0	0	0	0	0	0	0	0	2.39837e-05	0	0	0	0	0	0.00616234	0	0	0	0	3.47078e-05	0	0	0	0	3.02842e-05	0	0	0	0	2.44707e-05	0	0
01e5839c2754e571830d7aa61c2801de		0.00026285	0	0	0	0	0	0.000134239	0	0	0	0	0	0	0	0	0	0	0	0	0	0	0	0	0	0	0	0	0	0	0	0	0	0	0	0	0	0	0	0	0	0	0	0	0	0	0	0	0
02193ae73c21dc80a72339be6e408362		0	0	0	0	0	0	0	0	0	0	0	0	0	0	0	0	0	0	0	0	0	0	0	0	0	0	0	0	0	0	0	0	0	0	0	0	0	0	0	0	0	0	0	0	0	0	0	0
02a6cb3efc5866a0e99f893110058175	ASV3	0	0	0	0	0.000660659	0	0	0	0.000396018	0.000414737	0.000367105	0.000416784	0.000762445	0	0	0	0	0	0	0	0	0	0	0	0	0.000420085	0.000570547	0	0.000486315	0.000759301	0	0.000746371	0	0	0	0	0	0	0.000371664	0	0	0	0	0	0	0.00047106	0	0
0309b66321b2aaa74fd4531445c697f4		0	0	0	0	0	0	0	0	0	0	0	0	0	0	0	0	0	4.85287e-05	0.000987868	0	0	0	0.00245968	0	0	0	8.43173e-06	0	0	0	0	0	0	0	0	0	0	0	0	0	0	0	0	0	0	0	0	0
036e4d578c5aa18b2debe4ab8ac04fd5		0.00172212	0	0	0.0497111	0	0	0.0802416	0	0	0	0	0	0	0	0	9.16832e-05	0	0	0	0	0	0	0	0	0	0	9.2749e-05	0.000163784	0	0	0	0	0	0	0	0	0	0	0	0	0	0	0	0	0	0	0	0
03712d87f42bee9475a70b8d510442ed	ASV4	0	0	0	0	0	0	0	0	0	0	0	0	0	0	0	0	0	0	0	0	0	0	0	0	0	0	0	0	0	0	0	0	0	0	0	0	0	0	0	0	0	0	0	0	0	0	0	0
0398e1b97015debdbb0e0ad49900ebbd		0	0	0	0	0	0	0	0	0	0	0	0	0	0	0	0	0	0	0	0	0	0	0	0	0	0	0	0	0	0	0	0	0	0	0	0	0	0	0	0	0	0	0	0	0	0	0	0
047163975905e2814a388c5363085a98	ASV5	0	0	0	0	0	0	0	0	0	0	0	0	0	0	0	0	0	0	0	0	0	0	0	0	0	0	0	0	0	0	0	0	0	0	0	0	0	0	0	0	0	0	0	0	0	0	0	0
048f6ae1dcb5a5375bce7f7ab57cc6fc		0	0	0	0	0	0	0	0	0	0	0	0	0	0	0	0	0	0	0	0	0	8.1644e-05	0	0	0	0	0	0	0	0	0	0	0	0	0	0	0	0	0	0	0	0.000203971	0	0	0	0	0.000432405	0
05ab884db890b8c86bcebb56119f32ed	ASV6	0	0	0	0	0.00167706	0	0	0	0	0	0	0	0	0	0	0	0	5.73521e-05	0	0	0	0.000138795	0	0	0	0	0	0.00335476	0	0	0	0	0	0	0	0	0	0	0.00311024	0	0.00305871	0	0	0	0	0.000330354	0	0
05d7695cce7e93095186a24d6441b925	ASV7	0	0	0	0	0.00150766	0.0066232	0	0	0	0	0	0	0	1.0849e-05	0	0	0	0	0	0	0	0	0	0	0	0	0	0	0	0	0	0	0	0	0	0	2.418e-05	0	0	0	0	0	0	0	8.36787e-06	0	0	0
0601a5c7ecaf2fb14276bf7896e13065		0	0	0	0	0	0	0	0	0	0	0	0	0	0	0	0	0	0	0	0	0	0	0	0	0	0	0	0	0	0	0	0	0	0	0	0	0	0	0	0	0	0	0	0	0	0	0	0
062775c0f688011a391a1face0775b11	ASV8	0	0	0	0	0	0	0	0	0	0	0	0	0	0	0	0	0	0	0	0	0	0	0	0	0	0	0	0	0	0	0	0	0	0	0	0	0	0	0	0	0	0	0	0	0	0	0	0
0640f899dd4eca20f272ae00644bb9e6		0	0	0	0	0	0	0	0	0	0	0	0	0	0	0	0	0	0	0	0	0	0	0	0	0	0	0	0	0	0	0	0	0	0	0	0	0	0	0	0	0	0	0	0	0	0	0	0
06536d46b6a364faa1359efbef9fc615		0	0	0	0	0	0	0	0	0	0	2.97653e-05	0	0	0	0	0	0	0	0	0	0	0	0	0	0	0	3.65375e-05	0	0	0	0	3.73185e-05	0	0	0	0	0	0	0	0	0	0	0	0	1.39465e-05	0	0	0
06aa837ecc6d8e22a900b08d728fed2b	ASV9	0	0	0	0	0	0	0	0	0	0	0	0	0	0	0	0	0	0	0	0	0	0	0	0	0	0	0	0	0	0	0	0	0	0	0	0	0	0	0	0	0	0	0	0	0	0	0	0
06fdf0e89eb760102869ee8d8c46bed7		0	0	0	0	0	0	0	0	0	0	0	0	0	0	0	0	0	0	0	0	0	0.000163288	0	0.0003018	0	0	0	0	0	0	0	0	0	0	0	0	0	0	0	0	0	0.00028896	0	0	0	0.000305883	0.000350598	0
070f0b989bd95a3f8d2fb5fdfae3212f		0	0	0	0	0	0	0	0	0	0	0	0	0	0	0	0	0	0	0	0	0	0	0	0	0	0	0	0	0	0	0	0	0	0	0	0	0	0	0	0	0	0	0	0	0	0	0	0
0724d5e88deab6187c860dcdfc4e017e	ASV10	0	0	0	0	0	0	0	0	0	0	0	0	0	0	0	0	0	0	0	0	0	0	0	0	0	0	0	0	0	0	0	0	0	0	0	0	0	0	0	0	0	0	0	0	0	0	0	0
0739b76cf3e410c0bd08c3804954ddaa	ASV11	0	0	0	0	0	0.000206572	0	0	0	0	0	0	0	0	0	0	0	0	0	0	0	0	0	0	0	0	0	0	0	0	0	0	0	0	0	0	0	0	0	0	0	0	0	0	0	0	0	0
07e3413142f0eea054317222f1546a30	ASV12	0	0	0	0	0	0	0	0	0	0	0	0	0	0	4.67542e-05	0	0	0.000163233	0.000101457	0	0	0	0	0	0.00889795	0	0	0	0	0	0	0	0	0.00317122	0	0.00490536	0.00412269	0	0	0	0	0.000233717	0	0	0	0	0	0
07ffd8935925cf68d0476fbeb9be0c13	ASV13	0	0	0	0	0.00015246	3.87322e-05	0.000134239	0	2.47511e-05	0.000611561	0	0.000739645	0.000394599	0	0	0	0	2.20585e-05	0.000176214	0.000788146	0	0	0	0	0	0.0010022	0.00104553	0	1.94526e-05	0	0	0	8.85491e-05	0	0	0.000289231	0	0	0	0.00062474	0.000121137	0	0	0	0	5.5059e-05	0	0
08043e80dc270b51089f214e26f0279c	ASV14	0	0	0	0	0	0	0	0	0	0	0	0	0	0	0	0	0	0	0	0	0	0	0	0	0	0	0	0	0	0	0	0	0	0	0	0	0	0	0	0	0	0	0	0	0	0	0	0
08455559e65835bf1dde1d4f3b5c87ef	ASV15	0	0	0	0	0.0210056	0.00122652	0	0	0	0	0	0	0	0	0	0	0	0	0	0	0	0	0	0	0	0	0	0	0	0	0	0	0	0	0	0	0	0	0	0	0	0	0	0	0	3.6706e-05	0	0
0893028121757782649a19e64281e33b	ASV16	0	0	0	0	0	0	0	0	0	0	0	0	0	0	0	0	0	0	0	0	0	0	0	0	0	0	0	0	0	0	0	0	0	0	0	0	0	0	0	0	0	0	0	0	0	0	0	0
089990156ba7213585105ee9f5b63231		0	0	0	0	0	0	0	0	0	0	0	0	0	0	0	0	0	0	0	0	0	0	0	0	0	0	0	0	0	0	0	0	0	0	0	0	0	0	0	0	0	0	0	0	0	0	0	0
08eb08dac7e5f6ea705f06ac27993779	ASV17	0	0	0	0	0	0	0	0	0	0	0	0	0	0	0	0	0	0	0	0	0	0	0	0	0	0	0	0	0	0	0	0	0	0	0	0	0	0.000475439	0	0	0	0	0	0	0.00122729	0	0	0
08f27ccdd6ea4cd846c7a7f9d30d3ea2		0	0	0	0	0	0	0	0	0	0	0	0	0	0	0	0	0	0.00038823	7.47576e-05	0	0	0	0	0	0	0	0	0	0	0	0	0	0	0	0	0	0	0	0	0	0	0	0	0	0	0	0	0
090132eb55919c329624984879641d59		0	0	0	0	0	0	0	0	0	0	0	0	0	0	0	0	0	0	0	0	0	0	0	0	0	0	0	0	0	0	0	0	0	0	0	0	0	0	0	0	0	0	0	0	0	0	0	0
0901504a9c2d21c48cefb6b05107e3d7	ASV18	0	0	0	0	0	0	0	0	0	0	0	0	0	0	0	0	0	0	0	0	0	0	0	0	0	0	0	0	0	0	0	0	0	0	0	0	0	0	0	0	0	0	0	0	0	0	0	0.000250679
09aab08269fbaa331ea61c48e76251a9	ASV19	0	0	0	0	0	0	0	0	0	0	0	0	0	0	0	0	0	0	0	0	0	0	0	0	0	0	0	0	0	0	0	0	0	0	0	0	0	0	0	0	0	0	0	0	0	0	0	0
09d6790e7789307cb735648a7593b40c	ASV20	0	0	0	0	0	0	0	0	0	0	0	0	0	0	0	0	0	0	0	0	0	0	0	0	0	0	0	0	0	0	0	0	0	0	0	0	0	0	0	0	0.00654139	0	0	0	0	0	0.000677823	0.000470023
0a44c375479c1ebe2c45a891e851d694	ASV21	0	0	0	0	0	0	0	0	0	0	0	0	0	0	0	0	0	0	0	0	0	0	0	0	0	0	0	0	0	0	0	0	0	0	0	0	0	0	0	0	0	0	0	0	0	0	0	0
0a616b222e36911331ad4ef83c37816b		0	0	0	0	0	0	0	0	0	0	0	0	0	0	0	0	0	0	0	0	0	0	0	0	0	0	0	0	0	0	0	0	0	0	0	0	0	0	0	0	0	0	0	0	0	0	0	0
0a7c63e3e07c8dc0745619c446b3b2bd	ASV22	7.25104e-05	0	0	0	0	0	0	0	0	0	0	0	0	0	0	0.000378193	0.00443708	0	0	0.00122785	0	7.34796e-05	0	0	0	0	0.000845983	0	0	0	0	0	0	0	0	0	0	0	0.000606398	0	0	0	0	0	0	0	7.01197e-05	0
0aff871b15cb007674cc698f84b7916d		0	0	0	0	0	2.58214e-05	0	0	0	0	0	0	0	0	0	0	0.000258207	0	0	0	0	0	0	0	0.000111924	1.20024e-05	0	0	0	0	0	0	0	0	0	0	0.00100347	0	0.00078245	0	0	0	0	0.00219826	0	0	0.000116866	0
0b01a2fbb1d1c1cc664317c8181491b9	ASV23	0	0	0	0	0.000779238	0.000129107	0	0	0.0010643	0	0.00119557	0	0.00246123	4.3396e-05	0	0	0	0	0.000379128	0	3.98335e-05	0	0	0	0.00172683	0.000534108	0.000902195	0.000897991	0	0	0	0.000889425	0	0	0	0.00175853	0.00143871	0	0	0	0.00180191	0	0	0.00132542	0	0.000416001	0	0.000313349
0b329874ca10f86b3805c4adaf000af1	ASV24	1.81276e-05	0	0	0	0	0	0	0	0	0	0	0	0	0	0	0.00113458	1.35898e-05	0	0	0	5.97502e-05	0	2.79509e-05	0	0	0.00171635	0.000202361	0	0	0	0	0	0	0	0	0	0	0	0	0	0	0	0	0	0	0	0.000444091	0
0b6c2c473cd794763febebc3ffe80259		0	0	0	0	0	0	0	0	0	0	0	0	0	0	0	0	0	0	0	0	0	0	0	0	0	0	0	0	0	0	0	0	0	0	0	0	0	0	0	0	0	0	0	0	0	0	0	0
0ba2ccd28808046e58633b576aa77a17		0	0	0	0	0	0	0	0	0	0	0	0	0	0	0	0	0	0	0	0	0	0	0	0	0	0	0	0	0	0	0	0	0	0	0	0	0	0	0	0	0	0	0	0	0	0	0	0
0bbb15cab0bfeb90a4d482544a55e7e0		0	0	0	0	0.000592899	0.000116197	0	0	0	0	0	0	0	0	0	0	0	0	0	0	0	0	0	0	0	0	0	0	0	0	0	0	0	0	0	0	0	0	0	0	0	0	0	0	0	0	0	0
0be27a2b864d0c7af83015df2337a1b9	ASV25	0	0	0	0	0	0	0	0	0	0.00371857	0.000605228	0.000463746	0.00111023	0.00218065	0	0	0.000156283	0	0	0	0.00121492	4.0822e-05	0	0	0.00114322	0	0	0.00022591	0.000343663	0.000349279	0.00182728	0	0	0	0.00178817	0	0	0	0.000254296	0	0	0	6.46166e-05	0.000711203	0.000516019	0.00018353	0	0.000658032
0bf1b56e7d72fa3e9ebe8c0e7904201b	ASV26	0	0	0	0	0	0	0	0	0	0	0	0	0	0	0	0	0	0	0	0	0	0	0	0	0	0	0	0	0	0	0	0	0	0	0	0	0	0	0.00283638	0	0	0	0	0	0	0	0	0
0c683b738a98677abde82ca6a0d24126		0	0	0	0	0	0	0	0	0	0	0	0	0	0	0	0	0.000305771	7.49989e-05	0.000213593	0	0	0	5.59018e-05	0	0	0	0	0	0	0	0	0	0	0	0	0	0	0	0	0	0	0	0	0	0	0	0	0
0c7e344933ed01ee7c6b78d61189f6e5	ASV27	0	0	0	0	0	0	0	0	0	0	0	0	0	0	0	0	0	0	0	0	0	0	0	0	0	0	0	0	0	0	0	0	0	0	0	0	0	0.000289902	0	0	0	0	0	0	0	0	0	0
0ca336e12d1f8edc1d1f9141fb0060ca		0	0	0	0	0	0	0	0	0	0	0	0	0	0	0	0	0	0	0	0	0	0	0	0	0	0	0	0	0	0	0	0	0	0	0	0	0	0	0	0	0	0	0	0	0	0	0	0
0cf42bafa6b68db20cc44c737d0671dc		0	0	0	0	0	0	0	0	0	0	0	0	0	0	0	0	0	0	0	0	0	0	0	0	0	0	0	0	0	0	0	0	0	0	0.0136551	0	0	0	0	0	0	0	0	0	0	0	0	0
0d25befc3f8eb9d8602c1d3172ee9cd8		0	0	0	0	0	6.45536e-05	0	0	0	0	0	0	0	0	0	0	0	0	0	0	0	0	0	0	0	0	0	0	0	0	0	0	0	0	0	0	0	0	0	0	0	0	0	0	0	0	0	0
0d55bd5486e70d4a9dc15c8b55e9c111		0	0	0	0	0	0	0	0	0	0	0	2.34808e-05	0	0	0	0	0	0	0	0	0	0	0.0035125	0	0	0	0	0	0	0	0	0	0	0	0	0	0	0	0	0	0	0	0	0	0	0	0	0
0d610f65840bbb129851ba9347eb16ae	ASV28	0	0	0	0	0	2.58214e-05	0	0	0.00211375	0.00488546	0	0	6.68811e-05	0	1.03898e-05	0.0005883	0	0	0	0	0.00199167	0	4.65849e-05	0	0.00110325	3.00061e-05	0	1.69432e-05	0	0	0	0	0	0	0	0	2.418e-05	0	0	8.32986e-05	0	0	0.000222568	0	1.11572e-05	0	0	3.65573e-05
0e96f7b8cfcbd854500e26a1e0b3f40e	ASV29	0	0	0	3.11864e-05	0	0	0	0	0	0	4.4648e-05	0	0.00426702	0	0	0	4.07695e-05	0	5.87381e-05	0	0	1.63288e-05	0	0	3.19783e-05	0	0.00365094	2.2591e-05	0	0	0	0	0	0.00155699	0	0	0	0	0	0	0	0	0	8.08185e-05	3.06822e-05	0.000850356	0	0
0eb82e3bac91f47d13afd11ac6792dce		0	0	0	0	0	0	0	0	0	0	0	0	0	0	0	0	0	0	0	0	0	0	0	0	0	0	0	0	0	0	0	0	0	0	0	0	0	0	0.000342322	0	0	0	0	0	0	0	0	0.00135784
0f03a07342826bc276b8e44a9ffb692d	ASV30	0	0	0	0	0	0	0	0.000322529	0	0	0	0	0	0	0	0	0	0	0	0	0	0	0	0	0	0	0	0	0	0	0	0	0	0	0	0	0	0	0	0	0	0	0	0	0	0	0	0
0f4bde53ccd4904cda66942dcc5fe43f		0	0	0	0	0	0	0	0	0	0	0	0	0	0	0	0	0	0	0	0	0	0	0	0	0	0	0	0	0	0	0	0	0	0	0	0	0	0	0	0	0	0	0	0	0	0	0	0.00113328
0ff8a0ff213578843614c79b5809a2c6	ASV31	0	0	0	0	0.00409947	0.00362791	0	0	0	3.51472e-05	0	2.9351e-05	0	0	0	0	0	0	0	0	0	0	0	0	0	2.40048e-05	0	0	0	0	0	0	0	0	0	0	0	0	0	0	0	0	0	0	0	0	0	0
10e8a13087466a8c9b6c0cf7bd6ea16f	ASV32	0	0	0	8.57626e-05	0.00138908	0.000116197	0	0	3.46516e-05	0.00118797	3.96871e-05	2.9351e-05	2.00643e-05	3.79715e-05	0	0.00164648	0	0	0	0	0.00652273	0	0	0.000146032	0	4.20085e-05	0.00274593	6.21251e-05	0	4.55581e-05	0	3.10988e-05	4.42746e-05	0	0	0	0	0	0	0	0	8.92375e-05	0	0	3.34715e-05	2.44707e-05	0	4.17798e-05
10fd1aa990cf597e33be2065049a2782		0	0	0	0	0	0	0	0	0	0	0	0	0	0	0	0	0	0	0	0	0	0	0	0	0	0	0	0	0	0	0	0	0	0	0	0	0	0	0	0	0	0	0	0	0	0	0	0
114c0d219f8b732221a2d1cf0ada1fee		0	0	0	0	0	0	0	0	0	0	0	0	0	0	0	0	0	0	0	0	0	0	0	0	0	0	0	0	0	0	0	0	0	0	0	0	0	0	0	0	0	0	0	0	0	0	0	0
11722c35f0e971e84fe70449cf573cad		0	0	0	0	8.46998e-05	0	0	0	0	0	0	0	3.34406e-05	0	0	0	0	0	0	0	0	0	0	0	0.00393333	0	0	0	0.00470753	0	0	0	0	0	0	0	0	0	0.00128126	0	0	0	0	0	0	0	0	0
1181acf931c8a2ee9ce810526e72f49b	ASV33	0	0	0	0	0	0	0	0	0	4.9206e-05	0	0	4.01287e-05	0	0	0	0	2.64702e-05	0	0	0	0	0	0	0	0	0	5.08297e-05	3.2421e-05	3.79651e-05	0.00607412	0.0132481	0	5.72423e-05	0	0	0	0	0	0	4.54263e-05	0	0	0	2.51036e-05	0	0	2.08899e-05
1197a52653a49f821b15a48eb40109a9	ASV34	0	0	0	0	0	0	0	0	0	0	0	0	0	0	0	0	0	0	0	0	0	0	0	0	0	0	0	0	0	0	0	0	0	0	0	0	0.00730236	0.000579804	0.00394159	0	0	0	0	0	0.00218959	0	0	0
11a184dba0eae3964bae30fe9cdc24fd		0	0	0	0	0	0	0	0	0	0	0	0	0	0	0	0	0	0	0	0	0	0	0	0	0	0	0	0	0	0	0	0	0	0	0	0	0	0	0	0	0	0	0	0	0	0	0	0
11f7b09d45e22b8a3d5f2d21dc448a36		0	0	8.93735e-05	0	3.38799e-05	0	0	0	0	0	0	2.9351e-05	0	0	0.00536115	0	0	0	0	0	0	0	0	0	0	1.20024e-05	8.43173e-06	0	0	0	0	0	0	0	0	0	0	0	0	0	0	0	0	0	8.36787e-06	0	0	1.56674e-05
11f8270f28d1267f8a4d1ea280af389b	ASV35	0	0	0	0	0	0	0	0	1.48507e-05	1.40589e-05	2.97653e-05	2.9351e-05	0	0	2.07797e-05	0	2.71796e-05	0	4.27186e-05	1.65926e-05	0	0	0.011786	0	2.39837e-05	1.20024e-05	1.12423e-05	3.38864e-05	0	6.83371e-05	0	1.86593e-05	0	0	0	0	0.0002418	0	5.86837e-05	0	0	2.54964e-05	0	4.84911e-05	0	3.6706e-05	0	0
120bab38a9b378d669b4d3745c07a18b	ASV36	0.000416935	0.00669328	0.000625614	0.000428813	0.00181258	0.000748822	0.000486618	0.00161264	0.0184594	0.0116056	0.00528334	0.00641026	0.000428039	0.00636293	0.000353254	0.00187569	0.00038731	0.000198526	0.000704857	0.0175632	0.00847458	0.0016288	0.00030746	0.000535452	0.00785066	0.00653532	0.00897698	0.000395342	0.0259433	0.0195976	0.0328784	0.00945403	0.0127806	0.00306819	0.0533347	0.0114883	0.0104458	0.000394267	0.00388291	0.00381091	0.0187156	0.000182724	0.00187388	0.000274783	0.000334715	0.00824662	0.00389164	0.000329016
12103c757d8f61baae936878350b4f97		0	0	0	0	0	0	0	0	0	0	0	0	0	0	0	0	0	0	0	0	0	0	0.00166774	0	0	0	0	0	0	0	0	0	0	0	0	0	0	0	0	0	0	0	0	0	0	0	0	0
124908ab0bb2421a6689bea86671a504	ASV37	0	0	0	0	0	0	0	0	0	0	0	0	0	0	0	1.14604e-05	0	0	3.73788e-05	0.00141037	0	0	4.65849e-05	2.92065e-05	4.79674e-05	0.00209442	0	0	0	0	0	0	0	0	8.86695e-05	0	0	0	0	0	0	0	0.000481035	0	0	0.000391531	0	0
12b55cc200b754bbf10187081b992ed5		0	0	0	0	0	0	0	0	0	0	0	0	0	0	0	0	0	0	0	0	0	0	0	0	0	0	0	0	0	0	0	0	0	0	0	0	0	0	0	0	0	0	0	0	0	0	0	0
12c87a36fe1e1455b096d6c37c9357e4		0	0	0	0	0	0	0	0	0	0	0	0	0	0	0	0	0	0	0	0	1.99167e-05	0	0	0	0.00203062	0	0	0	0	0	0	0	0	0	0	0	0	0	0	0	0	0	0	0	0	0	0	1.56674e-05
1343f26a23f87ff2edcace2501aa3ad6	ASV38	0	0.00105683	0	0	0	0	0	0	0	0	0	1.76106e-05	0	0	0	0.000336172	0	4.85287e-05	0	0	0	0	0	0	0	1.20024e-05	0.000775719	0.00124815	0	0	0	0	0	0.000824289	2.95565e-05	0	0	0	0	0	0	0	0	0.000614221	0.00011715	0	0	0
135b9a319f8d78630d15c4310cf9bcb7		0	0	0	0	0	0	0	0	0	0	0	0	0	4.3396e-05	0	0	0	0	0	0	0	0	0	0	0	0	0	0	0	0	0	0	0	0	0	0	0	0	0	0	0	0	0	0	0	0	0	0
138a578a59e1ee9540e793c28704d49a		0	0	0	0	0	0	0	0	0	0	0	0	0	0	0	0	0	0	0	0	0	0	0	0	0	0	0	0	0	0	0	0	0	0	0	0	0	0	0	0	0	0	0	0	0	0	0	0
139429416f0f91b49860762e24aec6b5		0	0	0	0	0	0.000245304	0	0	0	0	0	0	0	0	0	0	0	0	0	0	0	0	0	0	0	0	0	0	0	0	0	0	0	0	0	0	0	0	0	0	0	0	0	0	0	0	0	0
1411544b0ac722cdd278f0af3face2ad	ASV39	5.43828e-05	0.000352278	8.93735e-05	3.11864e-05	0.000626779	0	0	0	0	0.00226348	0	0.00190194	0	0.00426365	0	0.000252129	0	0	0	0	0.00462069	0	0	0	0.00156693	0.00303061	0.000559305	0	0	0.00149582	0.000882134	0.00241949	0.00185953	0.00586161	0	0.00111065	2.418e-05	0.000231922	0.000127148	0	0.00122651	2.54964e-05	1.43593e-05	0	0.00106272	0.000538355	0	0.000454356
1437eb5d2cd8398f3a0bfbb8433b8192		0	0	0	0	0	0	0	0	0	0	0	0	0	0	0	0	0	0	0	0	0	0	0	0	0	0	0	0	0	0	0	0	0	0	0	0	0	0	0	0	0	0	0	0	0	0	0	0.000412576
148f07b05402f711e53ce30e497a62d8	ASV40	0	0	0	0	0	0	0	0	1.48507e-05	3.51472e-05	0	2.34808e-05	0	0	0	0	0	0	0	0	1.99167e-05	0	0	0	3.99728e-05	0	1.68635e-05	0.00204448	0	0	0	0.000236351	0.00479641	0	0	0	0	0	0	0	0.00667767	0	0	0	0	0	0	3.13349e-05
14b7fc3c3c4c8c2ecb07f39d7f1bd7f9	ASV41	0	0	0	0	0	0	0	0	0	0.0034866	0	0.00135015	0	0	0	0	0	0	0.000833013	0	0	0	0	0	0	0.0029466	2.24846e-05	0	0	3.03721e-05	0	0	0	0.00139671	0	0.00277662	0	6.95765e-05	0	0	0	0	0	0	3.34715e-05	0.000416001	0	4.17798e-05
14d071451c61c9c37eb1eb211e864d84		0	0	0	0	0.00157542	0	0	0	0	0	0	0	0	0	0	0	0	0	0	0	0	0	0	0	0	0	0	0	0	0	0	0	0	0	0	0	0	0	0	0	0	0	0	0	0	0	0	0
15004590c9b73eb4627669f5829b602d	ASV42	0	0	0	0	0	0.000619715	0	0	0	0	0	0	0	0	0	0	0	0	0	0	0	0	0	0	0	0	0	0	0	0	0	0	0	0	0	0	0	0	0	0	0	0	0	0	0	0	0	0
151adad5d5faf763bad7cacc7e14a39a		0	0	0	0	0	0	0	0	0	0	0	0	0	0	0	0.000416394	0	0.00038823	0	0	0	0.000457206	0	0.000545187	0	0	0	0	0	0	0	0	0	0	0	0	0	0	0	0	0	0.000446188	0.000373341	0	0.000295665	0	0	0
1534acf1cdd3abc1a558da4bfaafefce		0	0	0	0	0	0	0	0	0	0	0	0	0	0	0	0	0	0	0	0	0	0	0	0	0	0	0	0	0	0	0	0	0	0	0	0	0	0	0	0	0	0	0	0	0	0	0	0
154130d9a484f9d40194590d4d44c28d	ASV43	0.934324	0.146195	0.665341	0.870498	0.0607975	0.441263	0.820555	0.875181	0.00260877	0.00274851	0.00252013	0.00261224	0.00292939	0.0242258	0.00578713	0.00207051	0.0029354	0.00141616	0.00316118	0.0029037	0.00336593	0.0011226	0.00324231	0.00112932	0.00241436	0.00240649	0.00239742	0.00376139	0.00307351	0.00242217	0.00477613	0.00356392	0.0032468	0.0085291	0.007064	0.00300801	0.00262353	0.00277146	0.00315914	0.00162432	0.00310413	0.00169126	0.00149336	0.00405709	0.0026052	0.00275295	0.00329562	0.0029507
155ebfb2be9bf350ca2813dd3b9bc563		0	0	0	0	0	0	0	0	0	0	0	0	0	0	0	0	0	0	0	0	0	0	0	0	0	0	0	0	0	0	0	0	0	0	0	0	0	0	0	0	0	0	0	0	0	0	0	0
156fd24b025f66e5dd68c746f8087a83		0	0	0	0	0	0	0	0	0	0	0	0	0	0	0	0	0	0	0	0	0	0	0	0	0	0	0	0	0	0	0	0	0	0	0	0	0	0	0	0	0	0	0	0	0	0	0	0
15cdb888d9904f3e020f58931b77f1a4		0	0	0	0	0	0	0	0	0	0	0	0	0	0	0	0	0	0	0	0	0	0	0	0	0	0	0	0	0	0	0	0	0	0	0	0	0	0	0	0	0	0	0	0	0	0	0	0
15ea2baeb1901422d4bcd4707ff99e1f		0	0.000704556	0	0	0	0	0	0	0	0	0	0	0	0	0	0	0	0	0	0	0	0	0	0	0	0	0	0	0	0	0	0	0	0	0.00131526	0	0	0	0	0	0	0	0	0	0.000622012	0	0	3.13349e-05
16578bf199f88638896ceea9b5a93712		0	0	0	0	0	0	0	0	0	0	0	0	0	0	0	0	0	0	0	0	0	0	0	0	0	0	0	0	0	0	0	0	0	0	0	0	0	0	0	0	0	0	0	0	0	0	0	0
169fc1d19d93be01ec10f8cc84746179		0	0	0	0	0	0	0	0	0	0	0	0	0	0	0	0	0	0	0	0	0	0	0	0	0	0	0	0	0	0	0	0	0	0	0.00125615	0	0	0	0	0	0	0	0	0	0	0	0	0
16d0d5297c832902073ff0fc89aa00f9	ASV44	0	0	0	0	0	0	0	0	0	0	0	0	0	0	0	0	0	0	0	0	0	0	0	0	0	0	0	0	0	0	0	0	0	0	0	0	0.00702429	0.000243518	0	0	0	8.92375e-05	0	0	0	0.00106447	0	0
16d50eb58932d292af14b7f0e4d976d2		0	0	0	0	0	0	0	0	0	0	0	0	0	0	0	0	0	0.000224997	0.000341749	0	0	0	0	0	0	0	0	0	0	0	0	0	0	0	0	0	0	0	0	0	0	0.000293209	0	0	0	0.000256942	0	0
16ef93e1bf7e75e04ea7b33a46373bd8	ASV45	0	0.00199624	0	3.8983e-05	0	0	0	0	0	2.81177e-05	1.48827e-05	2.9351e-05	0	0	3.11695e-05	0	0	8.8234e-06	0	5.80739e-05	0	0	0	0	7.99456e-06	0	0	0	3.2421e-05	2.2779e-05	3.78058e-05	0	2.95164e-05	3.43454e-05	2.95565e-05	0	0	0.000104365	0	4.16493e-05	0	2.1247e-05	2.87185e-05	0	1.9525e-05	0	9.34929e-05	0
171bb25ae4cfe292110d554a5eaf448c		0	0	0	0	0	0	0	0	0	0	0	0	0	0	0	0	0	0	0	0	0	0	0	0	0	0	0	0	0	0	0	0	0	0	0	0	0	0	0	0	0	0	0	0	0	0	0	0
1761eb6826e06aa03ad69fb6612e2126	ASV46	0.000407871	0.00164396	0.000402181	0.000514576	0.000643719	0.000490607	0.000604078	0.000403161	0.00044552	0.000541266	0.000501049	0.000463746	0.000501608	0.000450233	0.000467542	0.00824385	0.00445746	0.0206512	0.123831	0.000398221	0.153717	0.00167778	0.000903746	0.000243387	0.000583603	0.000402081	0.000432829	0.000722911	0.000440926	0.000394837	0.000441067	0.000621976	0.000383713	0.00074415	0.000694578	0.000381785	0.00095511	0.000463843	0.000577057	0.000416493	0.000560258	0.000280461	0.000265646	0.000598057	0.000398869	0.000305883	0.000537584	0.000558805
17890aaa1f3edc42c2d46229330f63ec	ASV47	0	0	0	0	0	0	0	0	0	0	0	0	0	0	0	0	0	0	0	0	0	0	0	0	0	0	0	0	0	0	0	0	0	0	0	0	0	0	0	0	0	0	0	0	0	0	0	0
179b385d441fa98688b6eb7ce6d1df35	ASV48	2.71914e-05	0	0	2.33898e-05	0	3.87322e-05	0	0	1.98009e-05	0	0	1.17404e-05	0	2.1698e-05	0	0	0	0	0	0	2.98751e-05	0	4.65849e-05	0	0	0	1.12423e-05	0	2.59368e-05	0	0	0.0103559	0	0	0	0	0	0	2.93419e-05	0	0	0	0	0	8.36787e-06	0	0	1.0445e-05
187e5f48df0c140c9a7d66cb9103bbf1		0	0	0	0	0	0.000258214	0	0	0	0	0	0	0	0	0	0	0	0	0	0	0	0	0	0	0	0	0	0	0	0	0	0	0	0	0	0	0	0	0	0	0	0	0	0	0	0	0	0
18b36be243525dc3a7b1b5fe65ef3c96		0	0	0	0	0	0	0	0	0	0	0	0	0	0	0	0	0	0	0	0	0	0	0	0	0	0	0	0	0	0	0	0	0	0	0	0	0	0	0	0	0	0.000475933	0.000402059	0	0.000384922	0	0.000747943	0
18c78e8c657160f1a49542c0dcf3afdc		2.71914e-05	0	0	0	0	0	0	0.000161264	0	2.10883e-05	0	0	0	0	0	0	0	0	0	4.14814e-05	4.97919e-05	0	0	0	0	0	1.9674e-05	0	0	0.00788914	0	0	0	0	0	0	0	0	0	0	0	0	0	0	0	2.44707e-05	0	0
1922125fa130cff5c3a2ab668ac316b8	ASV49	0.000126893	0.00293565	0	9.35592e-05	0	0.000309857	0.000134239	0.000725689	9.90045e-05	0.000133559	0.00618126	4.69616e-05	9.36336e-05	4.88204e-05	0.0080729	0	8.83338e-05	5.29404e-05	5.33983e-05	0.0123283	0	0	7.45358e-05	0	0.00267818	0.00358272	8.99384e-05	0.000101659	8.42946e-05	0	0	0.00206496	0.00572618	0.00574713	0.00025123	0.000115693	0	0	0	0	0	4.24941e-05	0	0.00376614	6.6943e-05	0.00132142	0	5.74473e-05
19b2b5134be1fbc637da1beff0fb807b	ASV50	0	0	0	0	0.00713173	0.00609386	0.00010068	0	0	0	0	0	0	0	5.7144e-05	0	0	0	0	0	0	0	0	0	0	0	0	3.95342e-05	0	0	0	0	0	0	0	0	0	0	0	0	0	0	0	0	1.67357e-05	0	0	0
19edc868ce6d9162d6fc4ef360db77da		0	0	0	0	0	0	0	0	0	0.00549702	2.97653e-05	0	0	0	4.15593e-05	0	0	0	0	0	0	0	0	0	0	4.80097e-05	1.9674e-05	0	0	0	0	0	0	0	0	0	0	0	0	0	0	0	0	0	0	0	0	0
19f33fa5a499f27103b1ac58f963ed43	ASV51	0	0	0	0	0	0	0	0	0	0	2.48044e-05	2.9351e-05	0.000180579	0.000244102	0	0	0	0	0	0	0	0	0	0	9.59348e-05	0	0	0	0	1.5186e-05	0	0.000192812	0	9.15877e-05	0	0	0	0	0	0	0	0	0	0	0	1.22353e-05	2.33732e-05	6.78922e-05
1a2b534d22f4e28e9c4f7d14274931e8	ASV52	0	0	0	0	0.00293061	0	0	0	0	0	0.000233162	0	0	0	0	0	0.00034654	5.73521e-05	0.00105729	0	0	0	0.0015373	0	0	0	0	0	0	0	0	0	0	0	0	0	7.254e-05	0	0	0	0	8.07387e-05	0	0	0	0	0	0
1aa2ba3a23d67ade29bd8baa9f03b7f8	ASV53	0	0	0	0	0	0	0	0.000241896	2.97014e-05	0	4.4648e-05	0	2.00643e-05	0	4.15593e-05	0	2.71796e-05	0	4.27186e-05	6.63702e-05	0	3.67398e-05	5.59018e-05	4.86774e-05	0	0	0	4.51819e-05	3.89052e-05	0	0	0	0	0	0	0	0	0	0	8.32986e-05	0	0	0	3.23274e-05	0	0	5.84331e-05	0
1ad9124dec15f08740c9d57c820b810a	ASV54	0	0	0.00263652	0	0	0	0	0	0	0	0	0	0	0	0	0	0	0	0	0	0	0	0	0	0	0	0	0	0	0	0	0	0	0	0	0	0	0	0	0	0	0	0	0	0	0	0	0
1ae9ea014e6e7d683e44dabe9ae1517f	ASV55	0	0	0	0	0	0	8.38997e-05	0	0.000762335	0	0.00125014	0.000328731	0	0	0	0	0	0	0	0	0	0	0	0	0	0	0	0	0	0	0.000793921	0	0	0	0	0	0	0	0.000645521	0	0	0	6.46166e-05	0	0	1.22353e-05	0	0
1aedce5169b94e384ed73b1f15f4e3b3	ASV56	0	0	0	0	0	0	0	0	0	0	0	0	0	0	0	0	0	0	0	0	0	0	0	0	0	0	0	0.00130463	0	0	0	0	0	0	0	0	0	0	0.00207349	0	0	0	0	0	0	0.000911532	0	0
1c168f8250792b29aea8dbb4646c8045		0	0	0	0	0.0011011	0	0	0	0	0	0	0	0	0	0	0	0	0	0	0	0	0	0	0	0	0	0	0	0	0	0	0	0	0	0	0	0	0	0	0	0	0	0	0	0	0	0	0
1c796ccae3cf84d8b369d21b2742bc58		0	0	0	0	0	0	0	0	0	0	0	0	0	0	0	0	0	0	0	0	0	0	0	0	0	0	0	0	0	0	0	0	0	0	0	0	0	0	0	0	0	0	0	0	0	0	0	0
1cd4b68cc92af7a64b25bb56cb82b4c2	ASV57	0	0	0	0	0	0	0	0	0	0	0	0	0	0	0	0	0	0	0	0	0	0	0	0	0	0	0	0	0	0	0	0	0	0	0	0	0	0	0	0	0	0	0	0	0	0	0	0
1cd4cd7067eb2901a8fdb006a12eeffe	ASV58	0	0	0	5.45762e-05	0.000796178	0	0	0	1.48507e-05	0.000787296	0	0.000487226	0	0.000802825	0	0	0	0	2.66991e-05	0	0.000288793	0	0	2.92065e-05	5.59619e-05	0.000138028	0.000775719	0.00324745	2.59368e-05	0	0	0	0.00048702	0.000217521	0.000384235	0.00061317	0.00119691	0	0.000518373	0	0	0	0	0.00074353	0	6.11767e-05	0	0.000208899
1d19b17e68e2c7df67a171a28a7947a8	ASV59	0	0	0	0	0	0	0	0	0	0	0	0	0	2.1698e-05	0.00161562	0	0	0	1.60195e-05	0	0.00234022	0	0	0	0	0	0	0	0	0	3.78058e-05	0	0	0	0	0	0	0	0	0	0	0	0	0	1.11572e-05	0.000422119	0	1.56674e-05
1d714b37423d8f4ea4e265559ad6a382	ASV60	0	0	0	0	0	0	0	0	1.48507e-05	0	0	0	0	0	0	0	0	0	0	0	3.98335e-05	0	0	0	0	0	0	0	0	0	0	1.24395e-05	0	0	0	0	0	0	0	0	0	0	0	0	0.000594119	0	0	0.00101838
1d726929b08450f76a5d3b96fbdc6f4e	ASV61	0	0	0	0	0	0.00668775	0	0	0	0	0	0	0	0	0	0	0	0	0	0	0	0	0	0	0	0	0	0	0	0	0	0	0	0	0	0	0	0	0	0	0	0	0	0	0	0	0	0
1e31b1e1cd3819911912654ce78d3143		0	0	0	0	0	0	0	0	0	0	0	0	0	0	0	0	0	0	0	0	0	0	0	0	0	0	0	0	0	0	0	0	0	0	0	0	0	0	0	0	0	0	0	0	0	0	0	0
1e75254a87ac98297d2856dabfff56d1		0	0	0	0	0	0	0	0	0	0	0	0	0	5.42449e-05	0	0	0	0	0	0	0	0	0	0	0	0	0	0	0	0	0	0	0.000191856	0	0.000177339	0	0	0	0	0	0	0	0	0	0	0	0	0
1e8778bfe41859c489fd5282290c7c97		0	0	0	0	0	0	0	0	0	0	0	0	0	0	0	0	0	0	0	0	0	0	0	0	0	0	0	0	0	0	0	0	0	0	0	0	0	0	0	0	0	0	0	0	0	0	0	0
1e899045ba687a6eb465c250d72f6561		0	0	0	0	0	0	0	0	0	0	0	0	0	0	2.59746e-05	0	0.000129103	0	0	0	0	0	0	0	0	0	0.000334459	0	0	0	0	0	0	0	0	0	0.00025389	0	0	0	0	0	0	0	0	0	0	0
1ee2e261301b90ecef6f2ba2b1d59e29	ASV62	0	0.000704556	0	0	0	0	0	0	0	0	0	0	0	0	0	0	0.00142014	0	0	0.00136889	0	0	0.00205905	0	0	0	0	0	0	0	0	0	0	0	0	0	0	0	0	0	0	0	0	0	0	0	0	0
1f2b0220ecf4d6580c39c97def1483b0		0	0	0	0	0	0	0	0	0	0	0	0	0	0	0	0	0	0	0	0	0	0	0	0	0	0	0	0	0	0	0	0	0	0	0	0	0	0	0	0	0	0	0	0	0	0	0	0
1f711df3b99a543df008540c9ef7c77f	ASV63	0	0	0.00026812	4.67796e-05	0.000575959	0	0.000151019	0	0.000970244	0.00101927	0.00204388	0	0.000889519	0.00248984	0	1.91007e-05	0.000176668	0	0.000213593	0	0.000388377	1.63288e-05	4.65849e-05	0	0	4.80097e-05	1.9674e-05	0.00161525	0.00223705	0.00178436	0	0.00134969	0	0.00193479	0.00107881	0.00156185	0	4.63843e-05	0	0.00195752	0	0	0	0.00169719	2.51036e-05	0.000477178	0	0
1fa1705554f735486c17bc54a1e1fa7b	ASV64	0	0	0	0	0.000542079	0	3.35599e-05	0	0	0	0	1.17404e-05	2.67525e-05	0	1.03898e-05	0	2.71796e-05	0	2.13593e-05	0	0.000547711	0	0	0	0	0.00307262	0	0	0	0.00147304	0.00141141	3.10988e-05	0	0	0	0	0	0	1.95612e-05	0.000499792	0	2.1247e-05	0.00020103	0	1.11572e-05	0.000538355	0.000280479	0
1faa8079435ac9442dac849a9a8da33a		0	0	0	0	0	0	0	0	0	0	0	0	0	0	0	0	0	0	0	0	0	0	0	0	0	0	0	0	0	0	0	0	0	0	0	0	0	0	0	0	0	0	0	0	0	0	0	0
1fe43dfe62efe53dcda65f73b4bf0282	ASV65	0	0	0	0	0	0	0	0	0	0	0	0	0	0	0	0	0	0	0	0	0	0	0	0	0	0	0	0	0	0	0	0	0	0	0	0	0	0	0	0	0	0	0	0	0	0	0	0
20574b2cef7b75357442780e35c89536	ASV66	0	0	0	0	0	0	0	0	0	0	0	0	0	0	0	0	0	0	0	0	0	0	0	0	0	0	0	0	0	0	0	0	0	0	0	0	0	0	0	0	0	0	0	0	0	0	0	0
208efd55e77c943369d10faa2c5473ef	ASV67	0	0	0	0	0	0	0	0	0	0	0	0	0	0	0	6.49423e-05	0	2.64702e-05	0	0	0	0	0	0	0	0	0	0	0.00456488	0	0	8.70766e-05	0	0	0	0.000127262	0.0115097	0	0	0	0	0	0	0	0	0	0	0.00118028
20a8db6e94c9e6d202b89525ea90533b		0	0	0.0047368	0	0	0	0	0	0	0	0	0	0	0	0	0.00027887	0	0	0	0	0	0	0	0	3.19783e-05	0	0	0	0	0	0	0	0	0	0	0	0	0	0	0	0	0	0	0	0	0	0	0
20d3faec0ccda215890dff730ec53007		0	0	0	0	0	0	0	0	0	0	0	0	0	0	0	0	0	0	0	0	0	0	0	0	0	0	0	0	0	0	0	0	0	0	0	0	0	0	0	0	0	0	0	0	0	0	0	0
21155844c7aaa9de5fcb4cebe0e4017e		0	0	0	0	0	5.16429e-05	0	0	0	2.10883e-05	0	0	0	0	0	0.00201703	0	0	0	0	0	0	0	0	2.39837e-05	0	0	0	0	0	0	0	0	0	0	0	0	0	0	0	0	0	0	0	0	0	0	3.13349e-05
214b95a56edee37ba9977feb5943ee71	ASV68	0.000290042	0	0	0.000288474	0	0	0	0	0.000371267	8.43532e-05	0.000277809	0.000252419	0.00035447	0.000141037	0.00032728	0	6.79491e-06	0	0.000144175	0.000456295	0.000398335	0	0.000167706	0.00019471	0.000887397	0.000336068	0.000444071	0.000412285	0.000136168	6.83371e-05	0.000315048	0.000223911	0.00064936	0.000228969	0.000133004	0.000404924	0.00021762	1.15961e-05	0.00031298	4.16493e-05	4.54263e-05	0	0.000150772	0.000210128	8.92573e-05	0.000195765	0.000362285	0.000182787
214e50bf4e2a9371dc6ab803d578ecff		0	0	0	0	0	0	0	0	0	0	0	0	0	0	0	0	0	0	0	0	0	0	0	0	0	0	0	0	0	0	0	0	0	0	0	0	0	0	0	0	0	0	0	0	0	1.8353e-05	0	0
21816c73bd3aa17e77c1c11a8f18d9c7	ASV69	0	0	0	0	0	0	0	0	0	0	0	0	0	0	0	0	0	0	0	0	0	0	0.000121121	0	0	0	0	0	3.89052e-05	0	0	0.00468348	0	0	0	0	0	0	0	0	0	0	0	0	1.11572e-05	0	0	0
2198b6c3e77130099094f4eec59af30e		0	0	0	0	0.00279509	0	0	0	0	0	0	0	0	0	0	0	0	0	0	0	0	0	0	0	0	0	0	0	0	0	0	0	0	0	0	0	0	0	0	0	0	0	0	0	0	0	0	0
226eab5a05dec955e4bfb6001a096b88		0	0	0	0	0	0	0	0	0	0	0	0	0	0	0	0	0	0	0	0	0	0	0	0	0	0	0	0	0	0	0	0	0	0	0	0	0	0	0	0	0	0	0	0	0	0	0	0
22d67997f02ef8c81a938a04b06d8625	ASV70	0	0.00234852	0.00129592	0.000530169	0	0	0.000436278	0.00185454	0.000514823	0.000583443	0.00045144	0.000452005	0.000561802	0.000602119	0.000566246	0.0234518	0.118062	0.00732783	0.0567357	0.105271	0.0275449	0.00104913	0.0899367	0.000447832	0.000527641	0.000600121	0.000593031	0.000931877	0.00123848	0.000744115	0.000781319	0.000621976	0.000619844	0.000618217	0.00084236	0.000682586	0.00207948	0	0.000557495	0	0.000651111	0.000352701	0.000222568	0.000759694	0.000599698	0.000513884	0	0.00182264
22ec037ac4e182d6919ee8ff231ce880		0	0	0	0	0	0	0	0	0	0	0	0	0	0	0	0	0	0	0	0	0	0	0	0	0	0	0	0	0	0	0	0	0	0	0	0	0	0	0	0	0	0	0	0	0	0	0	0
23e1dccba73692f3cb94823bf6f1d717		0	0	0	0	0	0	0	0	0	0	0	0	0	0	0	0	0	0	0	0	0	0	0	0	0	0	0	0	0	0	0	0	0	0	0	0	0	0	0	0	0	0	0	0	0	0	0	0
23f2038bdc7c68bffab05e3bb5b05759	ASV71	0	0	0	0	0	0	0	0	0	0	0	0	0	0	0	0	0	0	0	0	0	0	0	0	0	0	0	0	0	0	0	0	0	0	0	0	0	0	0	0	0	0	0	0	0	0	0	0
2433576473561ebd8fbccedb1046846f		0	0	0	0	0	0	0	0	0	0	0	0	0	0	0	0	0	0	0	0	0	0	0	0	0	0	0	0	0	0	0	0	0	0	0	0	0	0	0	0	0	0	0	0	0	0	0	0
246e9eafaf6ca521aa087c5985982751	ASV72	0	0	0	0	0	0	0	0	0	0	0	0	0	0	0	0	0	0	0	0	0	0	0	0	0	0	0	0	0	0	0	0	0	0	0	0	0	0	0	0	0	0	0	0	0	0	0	0
248f2e9d7acfe10eb85633ca46e0096e	ASV73	0	0	0	0	0	0	0.000151019	0	0	0	0	0	0	0	0	0	0	0	0	0	0.000268876	0	0	0	0.000111924	0	0	0.0174572	0	0	0	0.00190325	0	0	0	0	0	0	0	0	0	0	0	0	2.78929e-05	0	0	0
252d4aaec82d71917730cbd41a917f5c		0	0	0	0	0	0	0	0	0	0	0	0	0	0	0	0	0	0	0	0	0	0	0	0	0	0	0	0	0	0	0	0	0	0	0	0	0	0	0	0	0	0	0	0	0	0	0	0
259035eda6c1ee6b09dd03c36e5c67a8	ASV74	0.000344424	0.0054016	0.000536241	0.000280678	0.00518363	0.00103286	0.000503398	0.000967586	0.022573	0.0129482	0.00419195	0.0104724	0.00751744	0.00599407	0.00951708	0.00522594	0.000441669	0.000317642	0.00368448	0.00710991	0.0363182	0.000583754	0.000559018	0.000438097	0.0202342	0.00410483	0.00300732	0.0158363	0.00588765	0.0298709	0.0201127	0.000441603	0.00032468	0.00765902	0.0100788	0.00635152	0.00291369	0.00128717	0.0168031	0.00245731	0.00554201	0.000420691	0.00125643	0.0115409	0.00318537	0.00455154	0.0022672	0.00614163
266d5e791c5aa760856bce014138715d		0	0	0	0	0	0	0	0	0	0	0	0	0	0	1.55847e-05	0	0.000115513	0	0	0	0	0	0	0	0	0	0	0	0	0	0	0	0	0	0	0	0	0	0	0	0	0	0	0	0	0	0	0
26eff8c3b4ee24d9c2571ca6dc6e0b94	ASV75	0	0	0	0	0	0	0	0	0	0	0	0	0	0	0	0.00028651	0.00194334	0.000202938	0.00138302	0.000730072	0	0.000122466	0.00244105	0	0	0	0	0	0	0	0	0	0	0	0	0	0	0	0	0	0	0	0	0	0	0	0	0
2713ecfd5b6428e1903f573b6a2fb277		0.00194872	0	0	0.00174644	0	0.000877929	0.00169477	0	0	0	0	0	0	0	0	0	0	0	0	0	0	0	0	0	0	0	0	0	0	0	0	0	0	0	0	0	0	0	0	0	0	0	0	0	0	0	0	0
274200be5f230a3d02a37e0f72a12323		0	0	0	0	0	0	0	0	0	0	0	0	0	0	0	0.000488977	0	0	0	0	0	0.000175535	0	0	0	0	0	0	0	0	0	0	0	0	0	0	0	0	0	0	0	0.000335703	0	0	0	0.000256942	0.000572644	0
27951c2b5305809f3a046fdb0544fe84		0	0	0	0	0	0	0	0	0	0	0	0	0	0	0	0	0	0	0	0	0	0	0	0	0	0	0	0	0	0	0	0	0	0	0	0	0	0	0	0	0	0	0	0	0	0	0	0
27be2539f1434d58e24b2c7cf197fb97		0	0	0	0	0	0	0	0	0	0	0	0	0	0	0	0	0	0	0	0	0	0	0	0	0	0	0	0	0	0	0.00690585	0	0	0	0	0	0.00305877	0	0	0	0	0	0	0	0	0	0	0.00164508
27c1ba442382daf4f558b88ba2f7630b		0	0	0	0	0	0	0	0	0	0	0	0	0	0	0	0	0	0	0	0	0	0	0	0	0	0	0	0	0	0	0	0	0.00940097	0	0	0	0	0	0	0	0	0	0	0	0	0	0	0
2806a960e796d035fa2ffcae49847e7c		0	0	0	0	0	0.003615	0	0	0	0	0	0	0	0	0	0	0	0	0	0	0	0	0	0	0	0	0	0	0	0	0	0	0	0	0	0	0	0	0	0	0	0	0	0	0	0	0	0
2814de4f940be438eb5f4285f8b96914		0	0	0	0	0	0	0	0	0	0	0	0	0	0	0	0	0	0	0	0	0	0	0	0	0	0	0	0	0	0	0	0	0	0	0	0	0	0	0	0	0	0	0	0	0	0	0	0
284c8d5b767ff7043c7f455ff4d059ff		0	0	0	0	0.000728418	0	0	0	0	0	0	0	0	0	0	0	0	0	0	0	0	0	0	0	0	0	0	0	0	0	0	0	0	0	0	0	0	0	0	0	0	0	0	0	0	0	0	0
2891e61f37d83a3376f8a379b196c0be		0	0	0	3.8983e-05	6.77599e-05	0	0	0	1.98009e-05	0	0	0	3.34406e-05	0	0	0	0	0	0	0	6.97086e-05	0	0	0	3.19783e-05	0	0.00272907	3.38864e-05	0	0	0	0	5.90327e-05	0	0	0	0	0	0	0	0	1.69976e-05	0	0	0	1.8353e-05	0	1.56674e-05
28a127b35f6971427781c467cb604e66		0	0	0	0	0	0	0	0	0	0	0	0	0	0	0	0	0	0	6.40779e-05	0	0	0	0.0199942	0	0	0	3.93481e-05	0	0	0	0	0	0	0	0	0	0.00038688	0	0	0	0	0	0	0	4.18394e-05	0	0	0
29457d24a4fcef5625b51125816af583	ASV76	0	0	0	0	0	0	0	0	0	0	0	0	0	0	0	0	0	0	0	0	0	0	0	0	0	0	0	0	0	0	0	0	0	0	0	0	0	0	0	0	0	0	0	0	0	0	0	0
298781854da1cce207019d8a88703387		0	0	0	0	0	0	0	0	0	0	0	0	0	0	0	0	0	0	0	0	0	0	0	0	0	0	0	0	0	0	0	0	0	0	0	0	0	0	0	0	0	0	0	0	0	0	0	0
298b6b2e45318358a55791f151c39e24		0	0	0	0	0	0	0	0	0	0	0	0	0	0	0	0	0	0	0	0	0	0	0	0	0	0	0	0	0	0	0	0	0	0	0	0	0	0	0	0	0	0	0	0	0	0	0	0
29cba7f8fe296e0d9c89c367ba5e8ff6	ASV77	0	0	0	0	0	0	0	0	0	0	0	0	0	0	0	0	0	0	0	0	0	0	0	0	0	0	0	0	0	0	0	0	0.00478165	0	0	0	0	0	0	0.00247813	0	0.00124933	0.00292211	0.00706354	0	0.00217177	0.000572644	0.000370796
29d30fcf9b08997cd10d76d03fa3529d		0	0	0	0	0	0	0	0	0	0	0	0	0	0	0	0	0	0	0	0	0	0	0	0	0	0	0	0	0	0	0	0	0	0	0	0	0	0	0	0	0	0	0	0	0	0	0	0
2a2139c209c52a39cf3360bd5bddfd14		0	0.00140911	0	0	0	0	0	0	0	0	0	0	0	0	0	0	0	0	0	0	0	0	0	0	0	0.00121825	0	0	0	0	0	0	0	0	0	0	0	0	0	0	0	0	0	0.00753229	0	0	0	0
2ab2fd879a6635789c0a07fa5d5c445f		0.000253786	0	0	0.000155932	0	0	8.38997e-05	0	0	0	0	0	0	0	0	0	0	0	0	0	0	0	0	0	0	0	0	0	0	0	0	0	0	0	0	0	0	0	0	0	0	0	0	0	0	0	0	0
2add069942abb8fdd0e295444daa18dd	ASV78	0	0.00211367	0	0	0	0	0	0	0	0	0	0	0	0	0	0	0	0	0	0	0	0	0	0	0	0.00183637	0	0.00109001	0	0	0	0	0	0	0.00229063	0	0	0	0	0	0	0	0	0	0	0	0.000993362	0
2b02669a162b5058368e29f079dd39a6	ASV79	0	0	0	0	0	0	0	0	0	0	0	0	0	0	0	0	0	0	0	0	0	0	0	0	0	0	0	0	0	0	0	0	0	0	0	0	0	0	0	0	0	0	0	0	0	0	0	0
2babef75223186f9f0cfcecf0290ebd2		0	0	0	0	0	0	0	0	0	0	0	0	0	0	0	0	0	0	0	0	0	0	0	0	0	0	0	0	0	0	0	0	0	0	0	0	0	0	0	0	0	0	0	0	0	0	0	0
2bdea43aff237b77cda80579b5fdaa06		0	0	0	2.33898e-05	0	0.000619715	0	0	0	0	0	0	0	0	0	0	0	0	0	0	0	0	0	0	0	0	0	0	0	0	0	0	0	0	0	0	0	0	0	0	0	8.49881e-06	0	0	0	0	0	0
2c67546a5191cf0d64107b2854381703		0	0	0	0	0	0	0	0	0	0	0	0	0	0	0	0	0	0	0	0	0	0	0	0	0	0	0	0	0	0	0	0	0	0	0	0	0	0	0	0	0	0	0	0	0	0	0	0
2c7cec36c5f98e767bb3363024fc0f97	ASV80	0	0	0	0	0	0	0	0	0	0	0	0	0	0	0	0	0	0	0	0	0	0	0.00141618	0	0	0	0	0	0	0	0	0	0	0	0	0	0	0	0	0	0	0	0	0	0	0	0	0
2cb92b3321c1dcf7a9137598be601780		0	0	0	0	0	0	0	0	0	0	0.00303606	0	0	0	0	0	0	5.73521e-05	0	0	0.00252943	0	0	0	0	0	0	0	0	0	0	0	0	0	0.0031921	0	0	0	0	0	0	0	0	0	0	0	0	0.00190098
2d5b35b152c586dcec979ff4da8f6aa5	ASV81	0.000154085	0	0	9.35592e-05	0.00013552	0.000129107	0	0.000483793	5.44525e-05	0.000175736	0.000148827	8.21828e-05	0	0.000141037	0.000103898	8.40429e-05	0.000122308	3.08819e-05	0.000128156	6.63702e-05	0.00206138	4.49042e-05	0.000158389	0	7.19511e-05	0.000162033	0.000143339	0	0.000136168	9.87092e-05	0.000289844	0.00241949	0.000177098	0.000114485	0.000118226	0.00016197	8.463e-05	0.000545016	0.00999579	0.000229071	0.00434579	0.000246466	0.000114874	0	0.00210591	0.000116236	0.00010518	0.0394872
2da07e359775d03cddb976e97e688a48		0	0	0	0	0	0	0	0	0	0	0	0	0	0	0	0	0	0	0	0	0	0	0	0	0	0	0	0	0	0	0	0	0	0	0	0.000451201	0	0	0	0	0	0	0	0	0	0	0	0
2dba8ad9681c657ee23b69f88f980850	ASV82	1.81276e-05	0.000352278	0	1.55932e-05	0.00162624	5.16429e-05	8.38997e-05	0	0	0	0	0	0	0.000916739	2.07797e-05	7.64027e-06	0	1.76468e-05	0	0.00172563	4.97919e-05	4.89864e-05	2.79509e-05	0	0	0.00127226	0.000722318	0.000643842	0	0	0	4.35383e-05	0.00336487	0.000125933	0	0	0	0	0.00175073	0	0	3.39952e-05	0	0	0.000382133	0	0	3.65573e-05
2dffc1ad463a278107050ac55073d8d2		0	0	0	0	0	0	0	0	0	0	0	0	0	0	0	0	0	0	0	0	0	0	0	0	0	0	0	0	0	0	0	0	0	0	0	0	0	0	0	0	0	0	0	0	0	0	0	0
2e676643ab7f67fe2551749645ec1c04		0	0	0	0	0	0	0	0	0	0	0	0	0.00212682	0	2.59746e-05	0	0	0	0	0	0	0	0	0	0	0	2.52952e-05	0.00185811	0	0	0	0	0	0	0	0	0	0	0	0	0	0	0	0	0	0	0	0.0006737
2ebd08a8d155595eea08519826d15306		0	0	0	0	0	0	0	0	0	0	0	0	0	0	0	0	0	0	0	0	0	0	0	0	0	0	0	0	0	0	0	0	0	0	0	0	0	0	0	0	0	0	0	0	0	0	0	0
2ef64079f115ed0fda012d7d54feba5c		0	0	0	0	0.00887654	0	0	0	0	0	0	0	0	0	0	0	0	0	0	0	0	0	0	0	0	0	0	0	0	0	0	0	0	0	0	0	0	0	0	0	0	0	0	0	0	0	0	0
2f8204c35b468cf6ecbfac0d17961033	ASV83	0	0	0	0	0	0	0	0	0	0.000569384	0	0	0	0	0	0	0	0	0	0	0	0	0	0	0	0	0	0.000666433	0	0	0	0	0	0	0	0	0	0	0	0	0	0	0	0	0	0	0	0
2fca54574a9f9e6f6be4b8d17e9b47fa		0	0	0	0	0.00204974	0	0	0	0	0	0	0	0	0	0	0	0	0	0	0	0	0	0	0	0	0	0	0	0	0	0	0	0	0	0	0	0	0	0	0	0	0	0	0	0	0	0	0
2fcd4a1384cbdce96d98115c9a694d9d		0	0	0	0	0	0.000374411	0	0	0	0	0	0	0	0	0	0	0	0	0	0	0	0	0	0	0	0	0	0	0	0	0	0	0	0	0	0	0	0	0	0	0	0	0	0	0	0	0	0
3046fec5cc7ea37f48e68bccf996e7eb	ASV84	0	0	0	0	0	0	0	0	0	0	0	0	0	0	0	0.000210107	0	0.000176468	0.000283011	0	0	0	0.00257148	0	0	0	0	0	0	0	0	0	0	0	0	0	6.045e-05	0	0	0	0	0	0	0	0	0	0	0
30503f6dddf0e61d1e3c3837d13dc4f1		0	0	0	0	0	0.00268543	0	0	0	0	0	0	0	0	0	0	0	0	0	0	0	0	0	0	0	0	0	0	0	0	0	0	0	0	0	0	0	0	0	0	0	0	0	0	0	0	0	0
309e7d8e97c7f824e5063260dd445b1f	ASV85	0.000353488	0	0.000402181	0.000296271	0.000304919	0.000142018	0.000637637	0	0.00636104	0.000231971	0.00022324	0.00539471	0.0118179	0.00436129	0	9.55033e-05	0.000129103	0.000220585	0.000192234	0.000116148	0.0117011	0.000355151	0	0.000175239	0	0.00671536	0.00381676	0.012538	0.00965498	0.000129081	0.000252038	0.00720248	0.000339438	0.000206072	0.0117339	0	0.0002418	0.000417459	0.000264077	0.000187422	0.000242274	0.000101986	0.000136413	0	0.000948359	0.00274683	0.000245419	0.00145707
30a4528ed7df058d9387221786d3623c	ASV86	0	0.00129169	0	1.55932e-05	0.0214629	0.000490607	0	0	0.000460371	0	2.48044e-05	0	0	0	0	0	0	0	0	0	0	0	0	0	0	0	1.12423e-05	4.51819e-05	0	0	0	3.10988e-05	0	0.000137382	0	8.09848e-05	0	0	0	0	0	0	0	0	1.67357e-05	0	0	0
30c3d7e41aa73515a35cdf0b08acc8c8		0	0	0	0	0	0	0	0	0	0	0	0	0	0	0	0	0	0	0	0	0	0	0	0	0	0	0	0	0	0	0	0	0	0	0	0	0	0	0	0	0	0	0	0	0	0	0	0
30d0cfedf90a9f195f7480f8f253df02		0	0	0	0	0	0	0	0	0	0	0	0	0	0	0.00158445	0	0	0	0	0	0.00305722	0	0	0	0.00256625	2.40048e-05	0	0	0	0	0	0	0	0	0	0	0	0	0	0	0	0	0	0	0	0	0	0
312240a3c5a75742c45832df95067510		0	0	0	3.8983e-05	0	0	0	0	0	0	0	0	0	0	0	0	0	0	0	0	0	0	0	0	0	0	0	0	0	0	0	0	0	0	0	0	0	0	0	0	0	0	0	0	0	0	0	0
3136733cd6c4a8c4b13a1d15fddd88e7		0	0	0	0	0	0	0	0	0	0	0	0	0	0	0	0	0	0	0	0	0	0	0	0	0	0	0	0	0	0	0	0	0	0	0	0	0	0	0	0	0	0	0	0	0	0	0	0
31426b4e8f3589b43b3f872cfcaf1573	ASV87	0	0.000234852	0	0	0	0	0	0	0	0	0	2.9351e-05	0	0	0	1.14604e-05	0	0	2.66991e-05	0	0	0	0	0	0	0	5.62115e-06	0	0	0	0	0	0	0	0	0	0	0	0.00418611	0	0	0	0	0	0	0	0	0
3158604c83db0039cea080cd6a596186		0	0	0	0	0.0020328	0	0	0	0	0	0	0	0	0	0	0	0	0	0	0	0	0	0	0	0	1.20024e-05	0	0	0	0	0	0	0	0	0	0	0	0	0	0	0	0	0	0	0	0	0	0
31698a34d99012220923473986d9794f		0	0	0	0	0	0	0	0	0	0	0	0	0	0	0	0	0	0	0	0	0	0	0	0	0	0	0	0	0	0	0	0	0	0	0	0	0	0	0	0	0	0	0	0	0	0	0	0
31fd08dd91fcb49a6bf1e17d7a9654d4	ASV88	0.000616338	0.0027008	0.00245777	0.000693898	0.0017787	0.00135563	0.000855776	0.000967586	0.0012029	0.000808385	0.000565541	0.000669203	0.000535049	0.000645515	0.000685729	0.000374373	0.0369099	0.0163145	0.191561	0.000929183	0.000806628	0.00344538	0.0064753	0.000379684	0.0007355	0.000720145	0.00063238	0.000977059	0.00057061	0.000728929	0.0006553	0.000864546	0.0021547	0.00109905	0.000886695	0.000913971	0.00188604	0.000707361	0.0208132	0.00333195	0.13001	0.030413	0.00175901	0.0523381	0.000730794	0.0027346	0.00323719	0.0129987
3272a378d05f4b2e164de863676a4824		0	0	0	0	0	0	0	0	0	0	0	0	0	0	0	0	0	0	0	0	0	0	0	0	0	0	0	0.000768093	0	0	0	0.000136835	0.000191856	0	0	0	0	0	0	0	0	0	0	0	0	0	0	0
32999021c89f7542c26785a926977580	ASV89	0.000462254	0.00152654	0.000402181	0.000592542	0.000287979	0.000593893	0.000503398	0.00112885	0.000391068	0.000456913	0.00033734	0.000381563	0.000421351	0.000336319	0.000472737	0.000183366	0.000339745	0.000211762	0.000384468	0.000348444	0.000358501	0.000232685	0.000652188	0.000292065	0.00375744	0.00303661	0.00436201	0.0412511	0.1265	0.00328018	0.00661601	0.00555424	0.000531295	0.00487704	0.00434481	0.000520616	0.0374548	0.000916091	0.0473186	0.000333195	0.000439121	0.000203971	0.000516933	0.0065463	0.0163564	0.00165177	0.00421887	0.00597974
32ee7492643e52899c36d5046508fd81		0	0	0	0	0	0	0	0	0	0	0	0	0	0	0	0	0	0	0	0	0	0	0.000177022	0	0	0	0	0	0	0	0	0	0	0	0	0	0	0	0	0	0	0	0	0	0	0	0	0
32ee9ea4dfbe06cae338bc258dc2b058	ASV90	0	0	0	0	0	0	0	0	0	0	0	0	0	0	0	0	0	0	0	0	0	0	0	0	0	0	0	0	0	0	0	0	0	0	0	0	0	0	0	0	0	0	0	0	0	0	0	0
33dc448e145ac32303cb6787ce0d651a	ASV91	0	0	0	0	0	0	0	0	0	0	0.00198435	0	0	0.000547874	0	0	0	0	0	0.00126933	3.98335e-05	8.1644e-05	0	0	0	0.00024605	0	1.12955e-05	0	6.83371e-05	0	0	0	0.000274763	0	0	0	0	3.91225e-05	0	0	0	0.000100515	0	5.57858e-05	0	0	0
34601ca11a080baae84a701c40445149		0	0	0	0	0	0	0	0	0	0	0	0	0	0	0	0	0	0	0	0	0	0	0	0	0	0	0	0	0	0	0	0	0	0	0	0	0	0	0	0	0	0	0	0	0	0	0	3.13349e-05
35017501ae0eca00fce79944c7f85029		0	0	0	0	0	0	0	0	0	0	0	0	0	0	0	0	0	0	0	0	0	0	0	0	0	0	0	0	0	0	0	0	0	0	0	0	0	0	0	0	0	0	0	0	0	0	0	0
351e59614b0e30307f071d8a601297e5	ASV92	0	0.000939408	0	0	0	0.000129107	0	0	8.91041e-05	0.0001195	7.44133e-05	0	0	4.88204e-05	5.7144e-05	0	0	0	6.40779e-05	0	0.000139417	3.67398e-05	0.000111804	0	0.000111924	8.4017e-05	8.71278e-05	9.03638e-05	7.78104e-05	7.59301e-05	0.000163825	6.84173e-05	0.000132824	0	7.38913e-05	0	0.00453375	0.000962475	0.0287941	0	0	0	5.02574e-05	0	9.20466e-05	7.3412e-05	8.18063e-05	0.00118028
354072727415e299631175c465997477		0	0	0	0	0	0	0	0	0	0	0	0	0	0	0	0	0	0	0	0	0	0	0	0	0	0	0.00132659	0	0	0	0	0	0	0	0	0	0	0	0	0	0	0	0	0	0	0	0	0
3552b44a9faa67d2db87183e2f6adec9	ASV93	0	0	0	0	0	0	0	0	0	0	0	0	0	0	0	0	0	0	0	0	0	0	0	0	0	0	0	0	0	0	0	0	0	0	0	0	0	0	0	0	0	0	0	0	0	0	0	0
355840b49ec9bf5c74c2f371aa98002d	ASV94	0	0	0	0	0.0018634	0	0	0	0.00275728	0.00324057	0.00154283	0.00208979	0.00322367	0.00201791	0.00128834	0.000458416	0.000489233	0	0.000432526	0.00180859	0.0019618	0	0	0	0.00248631	0.00167434	0.00191962	0.00115214	0.00178964	0.00191344	0.00288584	0.00240083	0.0024351	0.00266749	0.00211329	0.00224444	0.00177723	0	0.00132038	0	0.00157478	0	0	0.00172952	0.000800527	0.00130306	0.000677823	0.00171297
3576748e41237564a766e491a4152d14	ASV95	8.15742e-05	0.00105683	0	0.000226101	0.00171094	0.000335679	8.38997e-05	0.000322529	0.00303944	7.73238e-05	0.000143866	0.000117404	0.000133762	7.59429e-05	0.000155847	0.00173434	0.000298976	0.000154409	0.000833013	0.000141037	0.000149376	5.30686e-05	0.000288826	0	0.000215853	0.000114023	0.000143339	0.00228169	0.000116716	0.00294609	0.000252038	0.00024879	0.000103307	0.000103036	0.00744824	0.000266093	0.00015717	0.000139153	0.000166271	0.000187422	0.000272558	0.000628912	0.00268518	0.0480547	0.0274494	0.00109506	0.000736257	0.000177564
35e3978bc2b0e3115bbd6d07847b42cb		0	0	0	0	0	0	0	0	0	0	0	0.00058115	0	0	0	0.000233028	0	0	0	0.00170074	0	0	0	0	0	0	0	0	0	0	0.000945144	0	0	0	0	0	3.627e-05	0	0	0	0	0	0	0	0	0	0	0
3651c521e478b685b273f53b3c800dd4		0	0	0	0	0	0	0	0	0	0	0	0	0	0	0	0	0	0	0	0	0	0	0	0	0	0	0	0	0	0	0	0	0	0	0	0	0	0	0	0	0	0.000182724	0	0	0.000139465	0	0.000385658	0
368119223658118adf1f985b21aea0fe		0	0	0.0139423	1.55932e-05	0	0	0	0	0	0	0	0	0	0	0	0	0	0	0	0	0	0	1.86339e-05	0	0	0	8.43173e-06	0	0	0	0	0	0	0	0	0	0	0	0	0	0	0	0	0	1.11572e-05	0	0	0
36d120628d5841acd00bdaf1d606ec0e		0	0	0	0	0	0	0	0	0	0	0	0	0	0	0	0	0	0	0	0	0	0	0.000204973	0	0	0	0	0	0	0	0	0	0	0	0	0	0	0	0	0	0	0	0	0	0	0	0	0
36f07a3b1c96ed3b5584e7de0683aaeb		0	0	0	0	0	0	0	0	0	0	0	0	0	0	0	0	0	0	0	0	0	0	0	0	0	0	0	0	0	0	0	0	0	0	0	0	0	0	0	0	0	0	0	0	0	0	0	0
3753d54ce5c2234ca3e3b1005110c2f0		0	0	0	0	0.0167706	0.00203989	0	0	0	0	0	0	0	0	0	0	0	0	0	0	0	0	0	0	0	4.20085e-05	0	0	0	0	0	0	0	0	0	0	0	0	0	0	0	0	0	0	0	0	0	0
380297ad71045505e28cb1ff15500d39	ASV96	0.000960763	0.018201	0.00312807	0.00102135	0.00484483	0.00160093	0.00177867	0.00354781	0.0417997	0.00441448	0.0386006	0.0181976	0.0349989	0.0356443	0.0240992	0.0103717	0.00491951	0.000807341	0.00297962	0.0212468	0.0121193	0.000449042	0.000959648	0.000827516	0.0351761	0.0365774	0.0322289	0.0177339	0.0288028	0.0365983	0.0119844	0.0204817	0.0431529	0.0411801	0.0263201	0.0173886	0.0222819	0.00321212	0.0426142	0.00339442	0.00628398	0.00093062	0.00409239	0.0133027	0.00690907	0.0207205	0.00592511	0.0230259
386d2e242e8bca2f29b650954f201bd7	ASV97	0	0	0	0	0	0	0	0	0	0	0	0	0	0	0	0	0	0	0	0	0	0	0	0	0	0	0	0	0	0	0	0	0	0	0	0	0	0	0	0	0	0	0	0	0	0	0	0
38755e677bb1ba9fd5ea3d5f7ee10f2c		0	0	0	0	0	0	0	0	0	0	0	0	0	0	0	0	0	0	0	0	0	0	0	0	0	0	0	0	0	0	0	0	0	0	0	0	0	0	0	0	0	0	0	0	0	0	0	0
3877c264f5dd885c41d371adc11345fa		0	0	0	0	0	0	0	0	0	0	0	0	0	0	0	0	0	0	0	0	0	0	0	0	0	0	0	0	0	0	0	0	0	0	0	0	0	0	0	0	0	0	0	0	0	0	0	0
389191eafe9303bca1b502f99295d662		0	0	0	0	0	0	0	0	0	0	0	0	0	0	0	0	0	0	0	0	0	0	0	0	0	0	0	0	0	0	0	0	0	0	0	0	0	0	0	0	0	0	0	0	0	0	0	0
389f42c8fcfcbfd7d2c8ff953a871f8a	ASV98	0	0	0	0	8.46998e-05	0	0	0	0	0	3.47262e-05	2.34808e-05	0	2.71225e-05	1.55847e-05	0	0	0	0	0	0	0	5.59018e-05	0	0	0	0.00357224	4.51819e-05	0	0.00240699	0	2.4879e-05	0	6.86908e-05	0	0	0	0.000104365	0	0	0.00364925	0	0	0	0	0	0	4.17798e-05
38b48252f709b7ef63f5decefd38afeb	ASV99	0	0	0	0	0	0	0	0	0	0	0	0	0	0	0	0	0	0	0	0	0	0	0	0	0	0	0	0	0	0	0	0	0	0	0	0	0	0	0.00547715	0.00106206	0	0	0	0	0	0	0	0
39409d611e1e95a1b8055c8b0e1d3ff5		0	0	0	0	0	0	0	0	0	0	0	0	0	0	0	0	0	0	0	0	0	0	0	0	0	0	0	0	0	0	0	0	0	0	0	0	0	0	0	0	0	0	0	0	0	0	0	0.000214122
399a3348ee68938fff3a3b7d3af5579f		0	0	0	0	0	0	0	0	0	0	0	0	0	0	0	0	0	0	0	0	0	0	0	0	0	0	0	0	0	0	0	0	0	0	0	0	0	0	0	0	0	0	0	0	0	0	0	0
3a74e2c5e8ea70f4708f75083377c99e	ASV100	0	0	0	0	0	0	0	0.000483793	0	0	0	0	0	0	0	0	0	4.4117e-05	0	0	0	0	0	0	0	0	0	0	0	0	0	0	0	0	0	0	0	0.000359479	0	0	0	0	0	0	0	0.00047106	0	0
3b03f499e4ebbe00a45f208c17b80c91		0	0	0	0	0	0	0	0	0	0	0	0	0	0	0	0	0	0	0	0	0	0	0	0	0	0	0	0	0	0	0	0	0	0	0	0	0	0	0	0	0	0	0	0	0	0	0	0
3b57eba2ff42da6dd6199c335d5d2750	ASV101	0	0	0	0	0	0	0	0	0	0	0	0	0	0	0	0	0	0	0	0	0	0	0	0	0	0	0	0	0	0	0	0	0	0	0	0	0	0	0	0	0	0	0	0	0.000357029	0	0	0
3be04ab97cab14caa9719738d0024ff5	ASV102	0	0	0	0	0	0	0	0	0	0	0	0	0	0	0	0	0	0	0	0	0.00226055	0	0	0	0	0	0	0	0	0	0	0	0	0.00138526	0	0	0.00533169	0	0.00437194	0.000749688	0	0	0.000100515	0	0	0	0	0
3c2a58775f576cbbb704dd9cadd9b4d5	ASV103	0	0	0	0	0	0	0	0	0	0	0	0	0	0	0	0	0	0	0	0	0	0	0	0	0	0	0	0	0	0	0	0	0	0	0	0	0	0	0.000674863	0	0	0	0	0	0	0	0	0
3c60a4bd3ff6aa33721ce18c30930b2d		0	0	0	0	0	0	0	0	0	0	0	0	0	0.00424195	0	0	0	0	0	0	0	0	0	0	0	0	0	0	0	0	0	0	0	0	0	0	0	0	0	0	0	0	0	0	0	0	0	0
3d568e244d79b37618571bcd7ddaf6e3	ASV104	0	0	0.00160872	0	0	0	0	0	0	0	0	0	0	0	0	0	0	0	0	0	0	0	0	0	0	0	0	0	0	0	0	0	0	0	0	0	0	0	0	0	0	0	0	0	0	0	0	0
3d69f40b66a7aa5dabbf4b5593463b13	ASV105	0	0	0	0	0	0	0	0	2.47511e-05	0	1.48827e-05	4.69616e-05	0	0	0	0	0	1.76468e-05	0	0	0	0	0	0	0	0	2.81058e-05	0	0.00711317	2.2779e-05	0	0	0	0	0	0	0	4.63843e-05	0.00272879	0	0	0	0	0	3.34715e-05	0	0	0
3dabce71952b8aaeb68ad1da081dc39a		0	0	0	0	0	0	0	0	0	0	0	0	0	0	0	0	0	0	0	0	0	0	0	0	0	0	0	0	0	0	0	0	0	0	0	0	0	0	0	0	0	0	0	0	0	0	0	0
3ddc13fe478ed9e8537b58036b4a058c		0	0	0	0	0	0	0	0	0	0	0	0	0	0	0	0	0	0	0	0	0	0	0	0	0	0	0	0	0	0	0	0	0	0	0	0	0	0	0	0	0	0	0	0	0	0	0	0
3e545b10a01203a168916ed4a04d5954	ASV106	0	0	0	0	0	0	0	0	0	0	0	0	0	0	0	0	0	0	0	0	0	0	0	0	0	0.00217844	0	0	0	0	0	0	0	0	0	0	0.00071331	0	0	0	0	0.000169976	0	0	0	0	0.000455778	0
3e5c66aaa416171162417cea68357e31		0	0	0	0	0	0	0	0	0	0	0	0	0	0	0	0	0	0	0	0	0	0	0	0	0	0	0	0	0	0	0	0	0	0	0	0	0	0	0	0	0	0	0	0	0	0	0	0
3e75c41d7144a7635e1efad35c3f281b		0	0	0	0	0	0	0	0	0	0.00913123	0	0	0	0	0	0	0	0	0	0	0	0	0	0	0	0.00315664	0	0	0	0	0	0	0	0	0	0	0	0	0	0	0	0.000135981	0	0	0	0	0	0
3e8b8f6646b17dd641c6c9a295804b17	ASV107	0	0	0	0	0	0	0	0	0	0	0	0	0	0	0	0	0	0	0	0	0	0	0	0	0	0	0	0	0	0	0	0	0	0	0	0	0	0	0	0	0	0.000488682	0	0	0	0	0.000420718	0
3ed7fdf252f59d8e0b6b353d80c992ac		0	0	0	0	0	0	0	0	0	0	0	0	0	0	0	0	0	0	0	0	0	0	0	0	0	0	0	0	0	0	0	0	0	0	0	0	0	0	0	0	0	0	0	0	0	0	0	0
3f3f495606c6179dd508cd9b05ed2b1d		0	0	0	0	0	0	0	0	0	0	0	0	0	0	0	0	0	0	0	0	0	0	0	0	0	0	0	0	0	0	0	0	0	0	0	0	0	0	0	0	0	0	0	0	0	0	0	0
3f45ace66831ed9ec2482ca2011cc85e	ASV108	0.00135051	0.00434476	0.00227902	0.00120847	0.00116886	0.00175586	0.00157731	0.00322529	0.00117815	0.00108253	0.00132456	0.00136189	0.00133093	0.00223489	0.00130912	0.000977954	0.00122988	0.000339701	0.00152719	0.00102874	0.00106555	0.000367398	0.00151867	0.0006036	0.00119918	0.00114623	0.00113828	0.00128768	0.00134223	0.000941534	0.00142402	0.00316586	0.00163816	0.00147685	0.00147783	0.00133046	0.00140244	0.903161	0.000899817	0.000603915	0.00139307	0.000701152	0.000710783	0.0011153	0.00129144	0.000893179	0.00135565	0.0012325
3f83982bbaf5e193efd49a4b17180188	ASV109	7.25104e-05	0	0	7.7966e-05	0.00010164	0.00107159	0	0	6.43529e-05	9.13826e-05	2.48044e-05	8.8053e-05	4.68168e-05	7.59429e-05	4.67542e-05	4.96617e-05	8.83338e-05	5.73521e-05	0.000144175	3.31851e-05	0.000129459	2.85754e-05	8.38528e-05	0	4.79674e-05	8.4017e-05	6.18327e-05	7.90683e-05	3.89052e-05	5.31511e-05	0.000113417	3.73185e-05	0	0	0	0	0.00015717	8.11726e-05	0.000127148	0	0.000257416	0.0150004	0.00259185	0	0.00705133	0.00509602	9.34929e-05	0.00048569
40392476ee62ce3ef8de44a9b92b3505	ASV110	0	0	0	0	0	0	0	0	0	0	0	0	0	0	0	0	0.000332951	0	0	0	0	0	0	0	0	0	0	0	0	0	0	0	0	0.000538078	0	0	0	0	0	0	0	0	0	0	0.000529965	0	0	0
4063fed8bc8c3393302ab608656701d9		0	0.000234852	0	0	0	0	0	0	0	1.40589e-05	0	0	0	0.00260376	0	0	0	0	0	0	2.98751e-05	0	0	0	0	1.20024e-05	0	0	0	0	0	0	0	0	0	0	0	0	0	0	0	0	0	0	0	1.8353e-05	0	0
407fa6eb4462634039b4ba26f67b4dce	ASV111	0	0	0	0	0	0	0	0	0	0	0	0	0	0	0	0	0	0	0	0	0	0	0	0	0	0	0	0	0	0	0	0	0	0	0	0	0	0	0	0	0	0	0	0	0	0	0	0
40cd40e74cccbdfcbd4dbea9841992a5		0	0	0	0	0	0	0	0	0	0	0	0	0	0	0	0	0	0	0	0	0	0	0	0	0	0	0	0	0	0	0	0	0	0	0	0	0	0	0	0	0	0	0	0	0	0	0	0
40ce70f3da50ea81ac80b26272cad0cc		0	0	0	0	0	0	0	0	1.98009e-05	1.40589e-05	0	0	0	0	1.55847e-05	0	0	0	0	0.00035674	0	0	0	0	0	0	0.000548062	0	0	2.2779e-05	0	0	0.00185953	0	0	0	0	0	0	0	0	0	0	0	0	0	0	0
40d41f4e31b2bd32302f0990e4484af3	ASV112	0	0	0.0506301	6.23728e-05	0	0	0.000268479	0	2.97014e-05	4.21766e-05	0	0	3.34406e-05	4.88204e-05	0	0	0.00155603	0.000154409	0	0	2.98751e-05	0	0	0	0	0	0	0	3.2421e-05	0	0	3.73185e-05	0	0	0	0	0	0	1.95612e-05	0	0	0	0	0	2.23143e-05	0	0	0
411ba23d61cbfd4e3271b01b5112c092		0	0	0.000357494	0	0	0	0	0	0	0	0	0	0	0	0	0.000359092	0.00163757	2.64702e-05	0.00553206	0	0	0	0	0	0	0	8.43173e-06	0	0	0	0	0	0	0	0	0	0	0	0	0	0	0	0	0	0	0	0	0
41cad2fa34b24f5793979af78dfc3e19		0	0	0	0	0	0	0	0	0	0	0	0	0	0	0	0	0	0	0	0	0	0	0	0	0	0	0	0	0	0	0	0	0	0	0	0	0	0	0	0	0	0	0	0	0	0	0	0
4294e2199a915a925fe439ac9cd3ee3d		0	0	0	0	0	0	0	0	0	0	0	0	0	0	0	0	0	0	0	0	0	0	0	0	0	0	0	0	0	0	0	0	0	0	0	0	0	0	0	0	0	0	0	0	0	0	0	0
42ff79c7125917fa75c26f68595400ec		0	0	0	0	0	0	0	0	0	0	0	0	0	0	0	0	0	0	0	0	0	0	0	0	0	0	0	0	0	0	0	0	0	0	0	0	0	0	0	0	0	0	0	0	0	0	0	0
4373b8c731d10bc5d29f1c3569cd1362	ASV113	0.00026285	0.00598873	0.000536241	0.000491186	0.00301531	0.00054225	0.000486618	0.000322529	0.0106479	0.0279068	0.00845831	0.00357495	0.0128746	0.0207107	0.0069456	0.00270465	0.00114834	0.000224997	0.00122282	0.00859494	0.00646298	0.000151041	0.000288826	0.000184974	0.00657953	0.00231047	0.00292862	0.00196541	0.0064453	0.00501898	0.0111527	0.0086579	0.00482593	0.00405275	0.0106403	0.00827202	0.00022971	0.000301498	0.00249406	0.000416493	0.00146878	0.000305957	0.000990789	0.00350752	0.000435129	0.000318119	0.000829749	0.000438688
439cb549681f62d90eeb46fee7b5a03e	ASV114	0	0	0	0	0	0	0	0	0	0	0	0	0	0	0	4.96617e-05	0	0	0	0	0	0	0	0	0	0	0	0	0	0	0	0	0	0	0	0	0	0	0	0	0	0	0	0	0	0	0	0.00337372
43c64b56e594c63198b9a1a3524abd1c	ASV115	0	0	0	0	5.08199e-05	0	0	0	0	0	0	0	0	0	0	0	5.43593e-05	0	0	0	0	0	0	0	0	0	0	0	0	0	0	0	0	1.14485e-05	0	0	0	0	0	0	0	8.49881e-06	0	0	0	0	0	0
444a211bd5cb8bcbf6bd29f57f552286	ASV116	0	0.0031705	0	0	0	0	0	0	3.96018e-05	0	3.47262e-05	0.0014382	0.00155164	0	0.00342864	0	0	0	6.40779e-05	7.46665e-05	5.97502e-05	0	8.38528e-05	9.73549e-05	0.00179878	0	0.00325746	0	0	0	0	0.00291707	0	0.00147685	0	0	8.463e-05	0	0.0013106	0	0	0	0	0	2.23143e-05	0	7.01197e-05	0
445b685a195ec8c64332301add95755e		0	0	0	0	0	0	0	0	0	0	0	0	0	0	0	0	0	0	0	0	0	0	0.000484483	0	0	0	0	0	0.000330694	0	0	0	0	0	0	0	0	0	0	0	0	0	0	0	0	0	0	0
44952a58262ffcf41d1e1472b19bb0d1	ASV117	5.43828e-05	0	0.000446867	8.57626e-05	0.00013552	0.00018075	0.000184579	0	0.000123756	0.000154648	0.000178592	0.000217197	0.00014045	9.76409e-05	0.000114288	0.00117278	0.00481759	0.00157057	0.00883741	0.00211555	0.000169292	9.38906e-05	0.00488209	0	0.000143902	0.000102021	0.000134908	0.000107307	0.000103747	9.11162e-05	6.30096e-05	0.000161714	0.000737909	0.000171727	5.9113e-05	0.00016197	0.00014508	0.000173941	0.000176051	0.000354019	0.000151421	0.0192201	0.00038052	0.00012931	0.00197761	0.0145172	0.0011336	0.000443911
449be8fd9650508f3c4015e961d11094		0	0	0	0	0.00022022	0.000568072	0	0	0	0	0	0	0	0	0	0	0	0	0	0	0	0	0	0	0	0	0	0	0	0	0	0	0	0	0	0	0	0	0	0	0	0	0	0	0	0	0	0
44a49c9b7ce6d01121814056434c01a2	ASV118	0.000181276	0.00164396	0.000446867	0.000202712	0.0095372	0.184443	0.000234919	0	0	0.000323354	0.000257966	0.000311121	0.000220708	0.000352592	0.000259746	7.64027e-05	0.000210642	9.70574e-05	0.000272331	0.000257185	0.000318668	0	0	0.000136297	0.000327777	0.000252051	0.000205172	0.000321921	0.000265852	0	0.000340252	0.000304768	0.000398471	0.000389248	0.000428569	0.000381785	0.00035061	0.000255114	0.000244516	0	0.000378553	0.000135981	0.000143593	0.000355602	0.00019525	0.000104	0.000327225	0.000208899
44df5a1eca2057b4ca5f07dd6b70fe89		0	0	0	0	0.000355739	0	0	0	0	0	0	0	0	0	0	0	0	0	0	0	0	0	0	0	0	0	0	0	0	0	0	0	0	0	0	0	0	0	0	0	0	0	0	0	0	0	0	0
455db96afcc94feeab8b07cc7e93eea1		0	0	0	0	0	0	0	0	0	0	0	0	0	0	0	0	0	0	0	0	0	0	0	0	0	0	0	0	0	0	0	0	0	0	0	0	0	0	0	0	0	0	0	0	0	0	0	0
457b0340ba16e8c7268cd1e9250b830e		0	0	0	0	0	0	0	0	0	0	0	0	0	0	0	0	0	0	0	0	0	0	0	0	0	0	0	0	0	0	0	0	0	0	0	0	0	0	0	0	0	0	0	0	0	0	0	0
45a40401eb2b890fee3f7291f091a59f		0	0	0	0	0	0	0	0	0	0	0	0	0	0	0	0	0	0	0	0	0	0	0	0	0	0	0	0	0	0	0	0	0	0	0	0	0	0	0	0.00901708	0	0	0	0	0	0	0	0
45dfceb7e02ab35379cdd4e7de3a569e	ASV119	0	0	0	0	0	0	0	0	0	0	0	0	0	0	0	0	0	0	0	0	0	0	0	0	0	0	0	0	0	0	0	0	0	0	0	0	0	0	0	0	0	0	0	0	0	0	0	0
461043cac5efc3050ee51857e523d1c9		7.25104e-05	0	0.00129592	0.000233898	0	0.00185914	0	0.000403161	0	0	0	0	0	0	0	0	0	0	0	0	0	0	0	0	0	0	0	0	0	0	0	0	0	0	0	0	0	0	0	0	0	0	0	0	0	0	0	0
46a1774d44e29560f7c5070abee11532		0	0	0	0	0	0	0	0	0	0	0	0	0	0	0	3.43812e-05	0	0	0	0	0	0	0	0	0	0	0	0	0	0	0	0	0	0	0	0	0	0	0	0.000124948	0	4.24941e-05	0	0	3.06822e-05	0	0	0
46e75ff336ac6a8169777381e1577c21		0	0	0	0	0	0	0	0	0	0	0	0	0	0	0	0	0	0	0	0	0	0	0	0	0	0	0	0	0	0	0	0	0	0	0	0	0	0	0	0	0	0	0	0	0	0	0	0
4717dfc5cbec65cc3d1857482eced808	ASV120	0	0	0.00013406	0	8.46998e-05	0	0	0.000241896	7.42534e-05	9.13826e-05	3.47262e-05	6.45722e-05	0	4.3396e-05	6.75339e-05	0.0024296	0	0	0.000138835	8.29628e-05	5.97502e-05	2.44932e-05	6.52188e-05	0	0	0	6.18327e-05	0	0	0.000121488	0	6.21976e-05	0	0.00161423	0.000118226	0.00658291	0	0	0	0	0	0.000726648	0.00230466	0.00606139	0.00355356	0	0	0
471a73eeb64becce00f7599ebe7ace0e	ASV121	0	0.00187882	0	0	0	0	0	0	0.002287	0.000147618	0.00313528	4.10914e-05	2.00643e-05	0	0	0	0	1.76468e-05	0.00173544	3.31851e-05	0	0	0	0	0	0	2.81058e-05	3.95342e-05	3.2421e-05	0	0	3.73185e-05	0	0.00386958	0	0	0	0	0.00190722	0	0	1.27482e-05	0	0	1.67357e-05	2.44707e-05	0	0.000898266
4786f8165664bfaba4147b83188b436d	ASV122	0	0	0	0	0	0	0	0	0	0	0	0	0	0	0	0	0	0	0	0	0	0	0	0	0	0	0	0	0	0	0	0	0	0	0	0	0	0	0	0	0	0	0	0	0	0	0	0
4788f67f7241d59012bf2a019a664d63	ASV123	0	0	0	0	0	0	0	0	0	0	0	0	0.00199975	0	0	0	0	0	0	0	0	4.89864e-05	0	0	0	0	0	0	0	0	0	0.000870766	0	0.000789944	0	0	0.00035061	0	0	0	0	8.92375e-05	0	0	0	0.000122353	0.000409031	0.000271569
4792ba917dd496e1f8da9fb83b31f2e2		0	0	0	0	0	0	0	0	0	0	0	0	0	0	0	0	0	0.000132351	0	0	0	0.000159206	0	0	0	0	0	0	0	0	0	0	0	0	0	0	0	0	0	0.000749688	0	0.000276211	0	0	0	0.000275295	0	0
47aaa4b74755cf28ad677555f6ccb4b8	ASV124	0	0	0	0	0	0	0	0	0	0	0	0	0	0	0	0	0	0	0	0	0	0	0	0	0	0	0	0	0	0	0	0	0	0	0	0	0	0	0	0	0	0	0	0	0	0	0	0
480301194c2c1a4be219cc5513af3702	ASV125	0	0	0	0	0	0	0	0	0	0	0	0	0	0	0	0	0	0	0	0	0	0	0	0	0	0	0	0	0	0	0	0	0	0	0	0	0	0	0	0	0	0	0	0	0	0	0	0
480afefdd23b241c10fdad06a96d47b4		0	0	0	0	0	0	0	0	0	0	0	0	0	0	0	0	0	0	0	0	0	0	0	0	0	0	0	0	0	0	0	0	0	0	0	0	0	0	0	0	0	0	0	0	0	0	0	0
481bff296b7fe30b31d1653ddd64c221		0	0	0	0	0	0	0	0	0	0	0	0	0	0	0	0	0	0	0	0	0	0	0	0	0	0	0	0	0	0	0	0	0	0	0	0	0	0	0	0	0	0	0	0	0	0	0	0
4830d3c6b4bfd249203f3b8c8c123c89		0	0	0	0	0	0	0	0	0	0	0	0	0	0	0	0	0	0	0	0	0	0	0	0	0	0	0	0	0	0	0	0	0	0	0	0	0	0	0.00163336	0	0	0	0	0	0	0.000513884	0.000198672	0.000276791
48328a72761289abc846b6664d2e661b	ASV126	0	0	0	0	0	7.74643e-05	0	0	0.000554425	0	0	0	0	0	0	0	0	0	0	0	0	0	0	0	0	0	0	0	0	0	0	0	0	0	0	0	0	0	0	0	0	0	0	0	0	0	0	0
4851ccbbd928d95ca15e3b46f2595147	ASV127	0	0	0	0	0.00415029	0	0	0	0	0	0	0	0	3.79715e-05	0	0	0.00101924	0	0	4.14814e-05	0	0	0	0	0.00297398	0	1.40529e-05	0	0	0	0	0.00526191	0	4.57938e-05	0.00302954	0	0	0	0	0	6.05684e-05	0	0	0	0	0	7.01197e-05	0.000339461
48855826622dc97d1f0aa5d87378c9e5		0	0	0	0	0.000931698	0	0	0	0	0	0	0	0	0	0	0	0	0	0	0	0	0	0	0	0	0	0	0	0	0	0	0	0	0	0	0	0	0	0	0	0	0	0	0	0	0	0	0
488a08ed6ef309b6a3497a5efe6770ea		0	0	0	0	0	0	0	0	0	0	0	0	0	0	0	0	0	0	0	0	0	0	0	0	0	0	0	0	0	0	0	0	0	0	0	0	0	0	0	0	0	0	0	0	0	0	0	0
48b94fb5e6897f46a136119588d9c623	ASV128	0	0	0	0	0.00460767	0.000413143	0	0	0	0	0	0	0	0	0	0	0	0	0	0	0	0	0	0	0	0	0	0	0.00213979	0	0	0	0	0	0	0	0	0	0	0	0	0	0	0	0	0	0	0
49b74f66207c4081856534a55ad2cabe	ASV129	0	0	0	0	0	0	0	0	0	0	0	0	0	0	0	0	0	0	0	0	0	0	0	0	0	0	0	4.51819e-05	0	0	0	0	0	0	0	0	0	0	0	0	0	0	0	0	0.00290086	0	0	0
49d71501f89d9b3f33460e47211c828a	ASV130	0	0	0	0	0	0	0	0	5.44525e-05	0	0	0	0	0	0	0	0	0	0	0	0	0	0	0	0	0	0	0	0	0	0	0	0	0	0	0	0.00487227	0.000765342	0	0	0	0	0	0	0	0	0	0
4a43be536e1e29266e1746ab64490237	ASV131	0	0	0	0	0.00140602	0	0	0	0	0	0	0	0	0	0	0	0	0	0	0	0	0	0	0	0	0	0	0	0	0	0	0	0	0	0	0	0	0	0	0	0	0	0	0	0	0	0	0
4a4a4dbafb34b00617f73b0bc4373102		0	0	0	0	0	0	0	0	0	0	0	0	0	0	0	0	0	0	0	0	0	0	0.000372679	0	0	0	0	0	0	0	0	0	0	0	0	0	0	0	0	0	0	0	0	0	0	0	0	0
4a534bdda6b0e676987f720d99b574f7		0	0	0	0	0	0	0	0	0	0	0	0	0	0	0	0	0	0	0	0	0	8.1644e-06	0	1.9471e-05	0	0.00309062	0	1.12955e-05	0	0	0	0	0	0	0	0	0	2.31922e-05	0	0	0	1.27482e-05	0	0	0	0	0	0
4a64aaa6e69003ff944479daffb769a8		0	0	0	0	0	0	0	0	0	0	0	0	0	0	0	0	0	0	0	0	0	0	0.00189135	0	0	0	0	0	0	0	0	0	0	0	0	0	0	0	0	0	0	0	0	0	0	0	0	0
4a898c13a35eb1ea43811b24b341b429	ASV132	0	0	0	0	0	0.0010845	0	0	0	0	0	0	0	0	0	0	0	0	0	0	0	0	0	0	0	0	0	0	0	0	0	0	0	0	0	0	0	0	0	0	0	0	0	0	0	0	0	0
4aa33aec7a1b0647d03ce9a576b06c79	ASV133	0	0	0	0	0	0	0	0	0	0	0	0	0	0	0	0	0	0	4.27186e-05	0	0	0	0	0	0	0	0	0	0	0	0	0	0	0	0	0	0	0	0.000401005	0	0	0	0	0	0	4.89413e-05	0	0
4accbf25fe4991dc42ff0238255fb9a4	ASV134	0	0	0	0	0	0	0	0	0.000762335	0	0	0	0.000742381	0.000819099	0.000535076	0	0	0	0	0	0	0	0	0	0	0	0.000857226	0	0	0.000698557	0	0.000709052	0	0	0.00268964	0	0	0	0.000606398	0	0	0	0	0	0.000209197	0	0	0
4b1412b0e31aa5cf9e179f361420e168		0	0	0	0	0	0	0	0	0	0.000330383	0	0	0	0	0	0	0	0	0	0	0	0	0	0	0.000527641	0	0	0	0	0	0	0	0	0	0	0	0	0	0	0	0	0	0	0	0	0	0	0
4bc93050820c3c8fd19059f8cedcb4d5		0	0	0	0	0	0	0	0	0	0	0	0	0	0	0	0	0	0	0	0	0	0	0	0	0	0	0	0	0	0	0	0	0	0	0	0	0	0	0	0	0	0	0	0	0	0	0	0
4bd9837ce05acf4a51d3084789c9e125	ASV135	0	0	0	0.000218305	0	0	0	0	0.000148507	0.000161677	7.44133e-05	0.000205457	0	0	0.000197407	8.40429e-05	0.000203847	0	0	0	0	0	0	0.000155768	0	0	0	8.47161e-05	0	0	0.000340252	6.21976e-05	0	0	0	0	0	0	0	0	0	0	0	0.000420256	8.36787e-06	0	2.33732e-05	0
4c0636b5321a89017c4c85b2afc04c30		0	0	0	0	0	0	0	0	0	0	0	0	0	0.00021698	0	0	4.75644e-05	0	0	0	0	0	0	0	0.000231842	0	0	6.21251e-05	0	0	0	0	0	0	0	0	0	0	0	0	0	0	0	0	0	0	0	0
4c0b18795df8cc6916aa16919eaadd9d	ASV136	0	0	0	3.8983e-05	0	2.58214e-05	0	0	0	0	3.96871e-05	0	0.00131087	0	0.00140263	0	0	0	0	5.80739e-05	0	0	0	0	0	0.00074415	0	0	0	0	0.0019911	0	0	0	4.43348e-05	0	0	0	2.93419e-05	0	0	0	0	0	1.39465e-05	1.8353e-05	0	0
4c0c5f783280ed3066e8a52063c08fa8	ASV137	6.34466e-05	0	0	0	0	0	0.000151019	0	2.47511e-05	4.21766e-05	0.00170158	0.00557669	0	0	7.27288e-05	2.67409e-05	0	4.85287e-05	0	0	0.00121492	0	0	5.84129e-05	0.00181477	0	2.81058e-05	0	4.53894e-05	0	6.30096e-05	0.001953	0.00146106	0.00304529	0	0	0.00182559	0.000301498	0.00464579	0.000458142	0	0	0	0	2.51036e-05	0	0	0.00133173
4c2d03d1fb97198d2fd5f78bbcbfbb11		0	0	0	3.8983e-05	0	0	0	0	1.48507e-05	0	0	0	0	0	0	0	0	0	0	0	0.00697086	0	0	0	0	0	1.40529e-05	0	0	0	0	0	0	0	0	0	0	0	0	0	4.54263e-05	0	0	0	0	0	0	0
4c2d99cb39d363a72f52e5569f889bfe		0	0	0	0	0	0	0	0	0	0	0	0	0	0	0	0	0	0	0	0	0	0	0	0	0	0	0	0	0	0	0	0	0	0	0	0	0	0	0	0	0	0	0	0	0	0	0	0
4c617c1b4c55a9f067fe4ef61f7227dd		0	0	0	0	0.00133826	0.000219482	0	0	0	0	0	0	0	0	0.000649364	0	0	0	0	0	0	0	0	0	0	0	0	0	0	0	0	0	0	0	0	0	0	0	0	0	0	0	0	0	0	0	0	0
4c9ba9529ac0c86e96a55f3bb8f336cf		0	0	0	0	0	0	0	0	0	0	0.00116085	0.00123861	0	0	0	0	0	0	0	0	0	0	0	0	0	0	0	0	0	0	0	0	0	0	0	0	0	0	0	0	0	0	0	0	0	0	0.00195166	0.00101316
4cc12677d1a78c2b507affdbf970af62	ASV138	0	0	0	0	0	0.00476406	0	0	0	0	0	0	0	0	0	0	0	0	0	0	0	0	0	0	0	0	0	0	0	0	0	0	0.000132824	0	0	0	0	0	0	0	0	0	0	0	0	0	0	0
4d9061e2be4724f6b7a0fa6267a044ba		0	0	0	0	0	0	0	0	0	0	0	0	0	0	0	0	0	0	0	0	0	0	0	0	0	0	0	0	0	0	0	0	0	0	0	0	0	0	0	0	0	0	0	0	0	0	0	0
4d96c33c6b59bf6acd8665dae3dcab37		0	0	0	0	0	0	0	0	0	0	0	0	0	0	0	0	0	0	0	0	0	0	0	0	0	0	0	0	0	0	0	0	0	0	0	0	0.00349401	0	0	0	0	0	0.00125643	0.00421873	0	0.000336472	0	0
4daa97c5d7c3c12362496741ae644684		0	0	0	0	0	0	0	0	0	0	0	0	0	0	0	0	0	0	0	0	0	0	0	0	0	0	0	0	0	0	0	0	0	0	0	0	0	0	0	0	0	0	0	0	0	0	0	0
4e7dd4c6f506007efba6ad54db7f2021	ASV139	0	0	0	0	0	0	0	0	0	0	0	0	0	0	0	0	0	0	0	0	0	0	0	0	0	0	0	0	0	0	0	0	0	0	0	0	0	0	0	0	0	0	0	0	0	0	0	7.31147e-05
4f9a92f964821b4259342a763272e867	ASV140	0	0.000469704	0	4.67796e-05	0.000914758	5.16429e-05	0	0	0.000103955	5.62355e-05	0.000759015	0.000522448	0.00203987	5.96694e-05	0.00127275	7.64027e-06	0.000489233	4.4117e-05	0.000469905	0.00409836	0.00147384	6.1233e-05	4.65849e-05	0	0.00143103	0.00064213	0.00224565	9.60116e-05	5.83578e-05	0.00088079	0.00204151	0.00384381	0.000826458	0.00101891	0.000694578	8.09848e-05	4.836e-05	0.000139153	0.00122258	6.2474e-05	7.57105e-05	8.49881e-05	0.000409239	0	0.000577383	0.000348707	3.50598e-05	0.000616252
4fbfa446aad4dfcbadb05d9d71afd553		0	0	0	0	0	0	0	0	0	0	0	0	0	0	0	0	0.000964877	0	0	0	0	0	0	0	0	0	0	0	0	0	0	0	0	0	0	0	0	0	0	0	0	0	0	0	0	0	0	0.00292981
50078c8b6035c6615561754c9b6e36b3		0	0	0	0	0	0	0	0	0	0	0	0	0	0	0	0	0	0	0	0	0	0	0	0	0	0	0	0	0	0	0	0	0	0	0	0	0	0	0	0	0	0	0	0	0	0	0	0
50612af01cbcba07ffbee5a671684506	ASV141	0	0	0	0	0.00440439	0	0	0	0	0	0	0	0	0	0	0	0	0	0	0	0	0	0	0	0	0	0	0	0	0	0	0	0	0	0	0	0	0	0	0	0	0	0	0	0	0	0	0
50bc0331cce49d89f841b534a5c64d08		0	0	0	0	0	0	0	0	0	0	0	0	0	0	0	0	0	0	0	0	0	0	0	0	0	0	0	0	0	0	0	0	0	0	0	0	0	0	0	0	0	0	0	0	0	0	0	0
50e69553c793933e2c16cff026bcc420		0	0	0	0	0	0	0	0	0	0	0	0	0	0	0	0	0	0	0	0	0	0	0	0	0	0	0	0	0	0	0	0	0	0	0	0	0	0	0	0	0	0	0	0	0	0	0	0
50ea21797e7e05f663ff9833e3dffd92		0	0	0	0	0.000592899	0.000645536	0	0	0	0	0	0	0	0	0	0	0	0	0	0	0	0	0	0	0	0	0	0	0	0	0	0	0	0	0	0	0	0	0	0	0	0	0	0	0	0	0	0
5104b530278e61e5a10c38758d65f6cc	ASV142	0	0	0	0	5.08199e-05	0	0	0	0	0	0	0.00188433	2.67525e-05	0.00130188	0	0.000607401	1.35898e-05	2.20585e-05	0	0	0	0	0	2.92065e-05	0	0.000876177	0.00117201	0	0	0	0	0	0	2.28969e-05	0	0.000740432	0	0	0	0	0	0	0	0	0	1.22353e-05	0	0
511b38d69fa5e57273201b553bba8021		0	0	0	0	0	0	0	0	0	0	0	0	0	0	0	0	0	0	0	0	0	9.79728e-05	0	0	0	0	0	0	0	0	0	0	0	0	0	0	0	0	0	0	0	0.000161477	0	0	0	0.00018353	0	0
518d2bf344296922ce8a5d64292d5e8e		0	0	0	0	0	0	0	0	0	0	0	0	0	0	0	0	0	0	0	0	0	0	0	0	0	0	0	0	0	0	0	0	0	0	0	0	0	0	0	0	0	0	0	0	0	0	0	0
51a5d028e4b6d8c7c27b9673d4af4fb6		0	0	0	0	0	0	0	0	0	0	0	0	0	0	0	0	0	0	0	0	0	0	0	0	0	0	0	0	0	0	0	0	0	0	0	0	0	0	0	0	0	0	0	0	0	0	0	0
51de4433d9ec93c29149e50c7d5360a1	ASV143	0	0	0	4.67796e-05	0	0	0	0	0	0	2.48044e-05	0	0	0	0	2.67409e-05	2.71796e-05	1.76468e-05	0	0	0	0	0	0	0	1.80036e-05	0	0.00198236	0	4.55581e-05	0.0134841	0.00260608	0	0	0	0	4.836e-05	0	0	0	0	2.1247e-05	0	0	1.11572e-05	2.44707e-05	0	2.61124e-05
51e56b84add797c56bb2a530dd13f6e4		0	0	0	0	0	0	0	0	0	0	0	0	0	0	0	0	0	0	0	0	0	0	0	0	0	0	0	0	0	0	0	0	0	0	0	0	0	0	0	0	0	0	0	0	0	0	0	0
51f279dd22c251c8eb2afb532838563b		0	0	0	0	0	0	0	0	0	0	0	0	0	0.00417686	0	0	0	0	0	0	0	0	0	0.000155768	0	0	0	0	1.94526e-05	0	0	0	0	0	0	0	0	0	0	0.00031237	0	0.000152979	0	0	0	0	0	0
522acb0ce70a5ff9f0fcbe724a211f12		0	0	0	0	0	0	0	0	0	0	0	0	0	0	0	0	0	0	0	0	0	0	0	0	0	0	0	0	0	0	0	0	0	0	0	0	0	0	0	0	0	0	0	0	0	0	0	0
5247a399d159340c9107ab37be483c8d	ASV144	0	0	0	0	0	0	0.000151019	0	0	0	0	0	0	0.00271225	0	0	0	0	5.33983e-05	0	4.97919e-05	0.000195946	0	0	0	0	0	0.00291988	0	0	0	0	0	6.86908e-05	0.00357634	0	0.00141453	0	0	0	0	0	0	0	0	0.000685179	0	0
524c485b8ffe743cc84de0acc7434e7b		0	0	0	0	0	0	0	0	0	0	0	0	0	0	0	0	0	0	0	0	0	0	0	0	0	0	0	0	0	0	0	0	0	0	0	0	0	0	0	0	0	0	0	0	0	0	0	0
52840c5ede7e59fac3a125807942b091	ASV145	0	0	0	0	0	0	0	0	0	0	0	0	0	0	0	0	0	0	0	0	0	0	0.000223607	0	0	0	0	0	0	0	0	0	0	0	0	0	0	0	0	0	0	0	0	0	0	0	0	0
52cdb9c194303de9e926b2ab210b1059		0	0.00634101	0	0	0	0	0	0	0	0	0	0	0	0	0	0	0	0	0	0	0	0	0	0	0	0	0	0	0	0	0	0	0	0	0	0	0	0	0	0	0	0	0	0	0	0	0	0
52de34cd6c04e2277767a169b7a59d1f	ASV146	0	0	0	0	0	0	0	0	0	0	0	0	0	0	0	0	0	0	0	0	0	0	0	0	0	0	0	0	0	0	0	0	0	0	0	0	0.00577902	0	0	0	0	0	0	0	0	0	0	0
52e73ade27f5cece375c25bba5617d3e	ASV147	0	0	0	0	0	0	0	0	5.44525e-05	0	5.45697e-05	0	0	0	0	0	6.11542e-05	0	7.47576e-05	0	0	3.26576e-05	6.52188e-05	0	0	0	3.93481e-05	4.51819e-05	4.53894e-05	0	0	0	0	0	0.0067241	0	0.00308295	0.00026671	0	0	0	0	0	0.00772625	5.02072e-05	0.00226965	0	0.00230311
539056817cec978078fb05a80afc202e	ASV148	0	0	0	0	3.38799e-05	0	0	0	0	0	0	0	0	0	0	0	0	0	1.06797e-05	0	0	0	0	0	0	4.80097e-05	0	0	0.00256126	0	0	0	0	0	0	0	0.00141453	0	4.89031e-05	6.2474e-05	0	0	0	0.00345903	1.11572e-05	0.000128471	2.33732e-05	0
54130e3e2654ee431b9133a90f985012		2.71914e-05	0	0	4.67796e-05	0	0	0	0	0	0	2.97653e-05	0	0	1.62735e-05	2.07797e-05	1.91007e-05	0	0	0	0	0	2.44932e-05	0	2.92065e-05	1.59891e-05	0	0	0	0	0	0	0	0	0	0	0	0.00539214	0	0	0	0	1.27482e-05	0	0.00127693	0.000563437	0	0	0
542fc9a85596faf49becffb1d9e8c6fc	ASV149	0	0	0	0	0	0	0	0	0	0	0	0	0	0	5.7144e-05	0	0	0	0.00136166	0	0	0	0	0	0	0	0	0	0	0	0	0	0	0	0	0	0	0	0	0	0	0	0	0	0	0.000721885	0.000303852	0.00145185
5440d30f4f22016c15d90a5af03466b1		0	0	0	0	0	0	0	0	0	0	0	0	0	0	0	0.000370553	0.000496028	0	0	0	0	0	0	0	0	0	0	0	0	0	0	0	0	0	0	0	0	0	0	0	0	0	0	0	0	0	0	0
54e6ba8df991588b9a40228b3c70c43b		0	0	0	0	0	0	0	0	0	0	0	0	0	0	0	0	0	0	0	0	0	0	0.000549701	0	0	0	0	0	0	0	0	0	0	0	0	0	0	0	0	0	0	0	0	0	0	0	0	0
54e920928fd0ce9dd763bf0ae9f1f331	ASV150	0	0	0	4.67796e-05	5.08199e-05	0	0	0	2.97014e-05	0	0.00264415	3.52212e-05	0	0	1.55847e-05	7.64027e-06	0	0	0	0	0	0	0	0	0.00283807	0	8.43173e-06	0	0	0	0	0	0	4.57938e-05	0	0	0	0	0	0	0.00622341	1.69976e-05	2.15389e-05	0	1.67357e-05	0	0	0
55b95327af3f04f3415bbebd3526c95f	ASV151	2.71914e-05	0	0.00026812	3.8983e-05	0	0	0.000201359	0	0	0.00359907	2.97653e-05	2.9351e-05	0	0.00260376	1.03898e-05	0	0	8.8234e-06	0	0	0.00412277	1.63288e-05	5.59018e-05	0	0	0	0.00245082	0	0	0	6.30096e-05	0	0	4.57938e-05	0	0	0	0	0	0	0	1.27482e-05	0	0	0	7.3412e-05	0	0
55bfc59d019dd16fcb8d88efb47eec71	ASV152	0	0	0	7.01694e-05	0	0	0	0	2.97014e-05	4.21766e-05	0	0	0	5.42449e-05	0	0.000339992	0.00231027	0.00382494	0.00261118	0.00268799	0	0.000591919	8.38528e-05	0	3.99728e-05	0	5.05904e-05	0	0	0	0	3.10988e-05	0	0	5.9113e-05	0	0	0	0.00694424	0	0	0	0	0	3.90501e-05	0	0	0
55fe619264a9e0aa69251dc73f6fd285	ASV153	0	0	0	0	0	0	0	0	0	0	0	0	0	0	0	0	0	0	0	0	0	0	0	0	0	0	0	0	0	0	0	0	0	0	0	0	0.00191022	0	0	0	0	0	0	0	0	0.000746355	0	0
56e27378dcdb90515e8bfed2efd8c72f		0	0	0	0	0	0	0	0	0	0	0	0	0	0	0	0	0	0	0	0	0	0	0	0	0	0	0	0	0	0	0	0	0	0	0	0	0	0	0	0	0	0	0	0	0	0	0	0
5702c5fc80905d612247a875dde69e85	ASV154	0	0	0	0	0.00184646	0.0003615	0	0	0	0.00123718	0	0	0	0	0	0	0.000156283	0	0	0	0	0	0.000270192	0	0	0	0	0	0	0	0	0	0	0	0	0	0	0	0	0	0	0	0	0	0	0	0	0
5845c41192f8da518937e8e8bed265f6	ASV155	0	0	0	0	0	0	0	0	0	0	6.44915e-05	0	0	0	6.2339e-05	0	6.79491e-05	0	8.00974e-05	0	0	0	0	0	4.79674e-05	0	3.65375e-05	0	0	0	8.82134e-05	0	0	0	0	0	0	0	0.00925247	0	0	0	0	0	0	0.00285695	0	0
5899b71b25ae637e1cc4aab4ad197f56	ASV156	0	0	0	0	0	0	0	0	0	0	0	0	0	0	0	0	0	0	0	0	0	0	0	0	0	0	0	0	0	0	0	0	0	0	0	0	0	0	0	0	0	0	0	0	0	0	0	0
58c13da081d5f2502a6fcf605403dad1		0	0	0	0	0	0	0	0	0	0	0	0	0	0	0	0	0	0	0	2.48888e-05	0	0	0	0	0	0	0	0	0	0	0	0	0	0	0	0	0	0	0	0	0	0	0	0	1.67357e-05	4.28237e-05	0.00431236	0.000308126
58c4e0e882d65912140f4064b0a3cb5b		0	0	0	0	0	0	0	0	0	0	0	0	0	0	0	0	0	0	0	0	0	0	0	0	0	0	0	0	0	0	0	0	0	0	0	0	0	0	0	0	0	0	0	0	0	0	0	0
58f3724c018b03b7cd7ea8e5867c3dad		0	0	0	0	0	0	0	0	0	0	0	0	0	0	0	0	0	0	0	0	0	0	0	0	0	0	0	0	0	0	0	0	0	0	0	0	0	0	0	0	0	0	0	0	0	0	0	0
5907f006e8c62d4fd75240bec21852b2	ASV157	0	0	0	0	0	0	0.00010068	0	0	0	0	0	0	0	0	0	0	0	0	0	0	0	0	0	6.39565e-05	0	5.34009e-05	0.00506037	0	0	0.000138621	0	0	0	0	0	0	0	0	0	0	0.000446188	0	0	0	0	0.00106348	0.000835596
591eda28a3714f8ce62d3252d6cc594b	ASV158	0	0	0	0	0	0	0	0	0	0	0	0	0	0	0	0	0	0	0	0	0	0	0	0	7.99456e-05	0	0	0	0	0	0	0	0	0	0	0	0	0	0	0	0	0	0	0	0	0	0	0
5921de6198e8d97094a66edd4c32dd89		0	0	0	0	0	0.000426054	0	0	0	0	0	0	0	0	0	0	0	0	0	0	0	0	0	0	0	0	0	0	0	0	0	0	0	0	0	0	0	0	0	0	0	0	0	0	0	0	0	0
592461eff88a76e42cee2c9399689f83	ASV159	0	0	0	0	0	0	0	0	0	0	0	0	0	0	0	0	0	0	0	0	0	0	0	0	0	0	0	0	0	0	0	0	0	0	0	0	0	0	0	0	0	0	0	0	0	0	0	0
5932bb9aecc67d1b76c112472eb5648c	ASV160	0	0	0	0	0	0	0	0	0	0	0	0	0	0	0	0	0	0	0	0	0	0	0	0	0	0	0	0	0	0	0	0	0	0	0	0	0	0	0	0	0	0	0	0	0	0	0	0
593d8db942fde592507e852179aa551f		0	0	0	0	0	0	0	0	0	0	0	0	0	0	0	0	0	0	0	0	0	0	0	0	0	0	0	0	0	0	0	0	0	0	0	0	0	0	0	0	0	0	0	0	0	0	0	0
59610fc54f88416d93d42392d260d5ab	ASV161	5.43828e-05	0.000821982	0	5.45762e-05	0.00184646	0	0.000167799	0	0.000836588	3.51472e-05	0.00309559	0.00436156	6.0193e-05	0.00355304	5.19491e-05	1.52805e-05	0	0	2.66991e-05	5.80739e-05	0.00310701	0	0	0	4.79674e-05	4.80097e-05	5.05904e-05	2.2591e-05	5.18736e-05	7.59301e-05	0.000113417	4.97581e-05	0.00246462	0.00301094	0	0.000127262	0.00454584	0.000185537	0.0043426	0.00174927	0	0	0	0	4.18394e-05	0.000544472	0.000222046	0.00153019
5975dc491f2ab934a099321ed057e2d3		0	0	0	0	0	0	0	0	0	0	0	0	0	0	0	0	0	0	0	0	0	0	0	0	0	0	0	0	0	0	0	0	0	0	0	0	0	0	0	0	0	0	0	0	0	0	0	0
59a6314bd0cf92d79871e01d761fea79		0	0	0	0	0	0.000219482	0	0	0	0	0	0	0	0	0	0	0	0	0	0	0	0	0	0	0	0	0	0	0	0	0	0	0	0	0	0	0	0	0	0	0	0	0	0	0	0	0	0
59cb381e73cc5282f42659b703ac8a6e		0	0	0	0	0	0	0	0	0	0	0	0	0	0	0	0	0	0	0	0	0	0	0	0	0	0	0	0	0	0	0	0	0	0	0	0	0	0	0	0	0	0	0	0	0	0	0	0
59f57959b078e90d0a7b9ca0885f5126		0	0	0	0	0	0	0	0	0	0	0	0	0	0	0	0	0	0	0	0	0	0	0	0	0	0	0	0	0	0	0	0	0	0	0	0	0	0	0	0	0	0	0	0	0	0	0	0
5a0d83f966393588dc185b9bea789f5a		0	0	0.026678	0	0	0	0.00899404	0	0	0	0	0	0	0	0	0	0	0	0	0	0	0	0	0	0	0	0	0	0	0	0	0	0	0	0	0	0	0	0	0	0	0	0	0	0	0	0	0
5b17afae853f292ad09a7274baf58346		0	0	0	0	5.08199e-05	7.74643e-05	0	0	0	0	0	0	0	0	0	5.7302e-05	0	0	9.61169e-05	0	4.97919e-05	0	0	0	0	0	0	0	0	0	0	0	0	0	0	0	0	0	0	0	0	0	0	0	0	0	0	0
5b35ea9f566004aac00936528c482916		0	0	0	0	0	0	0	0	0	2.81177e-05	0	1.17404e-05	0	0	0	0	1.35898e-05	0	1.06797e-05	0	1.99167e-05	0	0	0	0	2.40048e-05	0	0	0	0	0	0.00358258	0	0	0	0	0	0	0	0	0	0	0	0	0	0	2.33732e-05	0
5b613747328076ba85df3720f2f8b825		0	0	0	0	0	0	0	0	0	0	0	0	0	0	0	0	0	0	0	0	0	0	0	0	0	0	0	0	0	0	0	0	0	0	0	0	0	0	0	0	0	0	0	0	0	0	0	0
5b709e0017d94885487125697d8f408a		0	0.000234852	0	3.11864e-05	0	0	0	0	3.96018e-05	0	1.98435e-05	0	0	0	0	0	0	0	3.2039e-05	0	0	0	0	0	2.39837e-05	0	0	0	0	0.00582384	0	0	0	0	0	0	0	0	0	0	0	0	0	0	1.9525e-05	0	0	0
5b939f6677ac37c62311f996890e6db9	ASV162	0	0	0	0	0	0	0	0	0	0	0	0	0	0	0	0	0	0	0	0	0	0	0	0	0	0	0	0	0	0	0	0	0	0	0	0	0	0	0	0	0	0	0	0	0	0	0	0
5ba634e295047503f6c36c00a365f48d		0	0	0	0	0.000728418	0.00018075	0	0	0	0	0	0	0	0	0	0	0	0	0	0	0	0	0	0	0	0	0	0	0	0	0	0	0	0	0	0	0	0	0	0	0	0	0	0	0	0	0	0
5bb47a58b1abedc0f441f7870d35f082		0	0	0	0	0	0	0	0	1.48507e-05	0	0	1.17404e-05	0	0	0	0.000187187	0	0	0	0	0	0	0	0	0	0	0.00145307	0	0	0	0	0	0	3.43454e-05	0	0	0	0	0	0	0	0	0	0.0014709	8.36787e-06	0	0	0
5bf4d73c608d6e0555bfed01b404cf38		0	0	0	0	0	0	0	0	0	0	0	0	0	0	0	0	0	0	0	0	0	0	0	0	0	0	0	0	0	0	0	0	0	0	0.0277683	0	0	0.000173941	0	0	0	0	0	0	0	0	0	0
5cebe32bb72a0961952a52c8fd3d0338		0	0	0	0	0	0	0	0	0	0	0	0.000557669	0	0	0	0	0	0	0	0	0	0	0	0	0	0	0	0	0.000175073	0	0	0	0	0	0	0	0	0	0	0	0	0	0	0.000840513	0	0	0	0
5d0539d2f262d5b86607087376aafffd		0	0	0	0	0	0	0	0	0	0	0	0	0	0	0	0	0	0	0	0	0	0	0	0	0	0	0	0	0	0	0	0	0	0	0	0	0	0	0	0	0	0	0	0	0	0	0	0
5d20ed5e187fb86973a5207caaae9291		0	0	0	0	0	0	0	0	0	0	0	0	0	0.000862495	0	0	0	0	0	0	0	0	0	0	0	0	0	0	0	0	0	0	0	0	0	0	0	0	0	0	0	0	0	0	0	0	0	0
5e1db2ba8ba13d8abe75200046ecea53	ASV163	0	0	0	0	0.00264263	0.00103286	0	0	0	0	0	0	0	0	0	0	0	0	0	0	0	0	0	0	0	0	0	0	0	0	0	0	0	0	0	0	0	0	0	0	0	0	0	0	0	0	0	0
5e1f0cd7357cde375dd2af03985c7877		0	0	0	0	0	0	0	0	0	0	0	0	0	0	0.010208	0	0	0	0	0	0	0	0	0	0	0	0	0.00210661	0	0	0	0	0	0	0	0	0	0	0	0	0	0	0	0	0	0	0	0
5e6bc1417fcaf1b4c6c0d91cb3aa6157		0	0	0	0	0	0	0	0	0	0	0	0	0	0	0	0	0	0	0	0	0	0	0	0	0	0	0	0	0	0	0	0	0	0	0	0	0	0	0	0	0	0	0	0	0	0	0	0
5f05245e6be8158bb636d697d63f751f		0	0	0	0	0	0	0	0	0	0	0	0	0	0	0	0	0	0	0	0	0	0	0	0	0	0	0	0	0	0	0	0	0	0	0	0	0	0	0	0	0	0	0	0	0	0	0	0
5f5dbf39a36dfca0b1a403f11b0dfb12	ASV164	0	0	0	0	0	0	0	0	0	0	0	0	0	0	0	0	0	0	0	0	0	0	0	0	0	0	0	0	0	0	0	0	0	0	0	0	0	0	0	0	0	0	0	0	0	0	0	0
5fc7adce0ea850d2957f9ef130988ef1		0	0	0	0	0	0	0	0	0	0	0	0	0	0	0	0	0	0	0	0	0	0	0	0	0	0	0	0	0	0	0	0	0	0	0	0	0	0	0	0	0	0	0	0	0	0	0	0
5fe801eaf741b6c5ae5cfe9e0ab2d475		4.5319e-05	0.00164396	0	0	0	0	0	0	0	0	0	0	0	0	0	0	0	0	0	0	0	0	0	0	0	0	0	0	0	0	0	0	0	0	0	0	0	0	0	0	0	0	0	0	0	0	0	0
5ffccc0beb34c46f86991e84dba61f51		0	0	0	0	0	0	0	0	0	0	0	0	0	0	0	0	0	0	0	0	0	0	0	0	0	0	0	0	0	0	0	0.000236351	0	0	0	0	0	0	0	0	0	0	0	0	0	0	0	0
600cbbde7d3fc17f824f8deea9bae6e8		0	0	0	0	0	0	0	0	0	0	0	0	0	0	0	0	0	0	0	0	0	0	0	0	0	0	0	0	0	0	0	0	0	0	0	0	0	0	0	0	0	0	0	0	0	6.11767e-06	0	0
602d294a97f2fe3fc9f885b0091d19eb		0	0	0	0	0	0	0	0	0	0	0	0	0	0	0	0	0	0	0	0	0	0	0	0	0	0	0	0	0	0	0	0	0	0	0	0	0	0	0	0	0	0	0	0	0	0	0	0
60e362f82fa8b7c591afdfb2637dfb64		0	0	0	0	0.00257487	0	0	0	0	0	0	0	0	0	0	0	0	0	0	0	0	0	0	0	0	0	0	0	0	0	0	0	0	0	0	0	0	0	0	0	0	0	0	0	0	0	0	0
60fa32da8283061badf3cecf0f60313c	ASV165	0	0	0	0	0	0.000154929	0	0	1.48507e-05	4.9206e-05	3.47262e-05	0	0	0	1.55847e-05	0	0	8.38223e-05	2.66991e-05	0.00168414	5.97502e-05	0	4.65849e-05	4.86774e-05	0	0.000996201	4.77798e-05	2.2591e-05	0.00455191	0.0055429	0.00487694	4.35383e-05	0	0.00206072	0	0.00470869	0	0	0	0.000124948	0.00314956	0.000186974	0	0	1.67357e-05	0	0	3.13349e-05
611a4666249d2ddd2d1a876f3dd32270		0	0	0	0	0	0	0	0	0	0	0	0	0	0	0	0	0	0	0	0	0	0	0	0	0	0	0	0	0	0	0	0	0	0	0	0	0	0	0	0	0	0	0	0	0	0	0	0
61ff7ac53189091da4d7c57cdfa567cb	ASV166	0	0	0	0	0	6.45536e-05	0	0	1.48507e-05	1.40589e-05	0	0	0	1.0849e-05	0	0.0011384	0	0	0.00165535	0	0	0	0	0	0	0	1.12423e-05	0	1.29684e-05	0	0	3.73185e-05	0	4.57938e-05	2.95565e-05	0.00350548	0	0	0	0	0	8.49881e-06	0	0	0	0	0	0
62610b91d6bf5b93851cdb3751a82d7c	ASV167	0	0	0	0	0	0	0	0	0	0	0	0	0	0	0	0	0	0	0	0	0	0	0.000177022	0	0	0	0	0	0	0	0	0	0	0	0	0	0	0	0	0	0	0	0	0	0	0	0	0
62acee987921f4903f22b6c5809d22d6	ASV168	0	0	0	0	0.000321859	0.000490607	0	0	0	0	0	0	0	0	0	0	0	0	0	0	0	0	0.000158389	0	0	0	0	0	0	0	0	0	0	0	0	0	0	0	0	0	0	0	0	0	0	0	0	0
62f195445fedd769425404b9b607332c		0	0	0	0	0	0	0	0	0	0	0	0	0	0	0	0	0	5.29404e-05	0	0	0	0	0	0	0	0	0	0	0.000233431	0	0	0	0.00153485	0.000492284	0	0.000497478	0	0	0	0	0	6.79905e-05	0	0	0	0	0	0
63595b60ab250dbd656afe3d3d440c69	ASV169	0	0.00223109	0	0	0	0	0.000151019	0	0	0	0	0.00117991	0.0061865	0	0	0	0	0	0.00061408	0	0	0	0	0	0	0	0.00559586	0	0	0	0	0	0	0	0	0.00569207	0	0	0	0	0	0	0	0	0	0	0.000292165	0.00258513
639680055c93dcdfcf82fb8f176d6bdb		0	0	0	0	0	0	0	0	0	0	0	0	0	0	0	0	0	0	0	0	0	0	0	0	0	0	0	0	0	0	0	0	0	0	0	0	0	0	0	0	0	0	0	0	0	0	0	0
63ae25413b9f5986f722e67d3a91fdd7		0	0	0	0	0	0	0	0	0	0	0	0	0	0	0	0	0	0	0	0	0	0	0	0	0	0	0	0	0	0	0	0	0.00944524	0	0	0	0	0	0.000772669	0	0	0	0	0	0	3.6706e-05	0	0
63bc108a053497cec8caec9ebdac66d0	ASV170	0	0	0.0207793	0	0	0	0	0	0	0	0	0	0	0	0	0	0	7.05872e-05	0	0	0	0	0	0	0	0	0	0	0	0	0	0	0	0	0	0.00244111	0	0	0.00174095	0	0	0	0	0	0	0	0	0
63d51b6026f5338737ccea50b31ec07c		0	0	0	0	0	0	0	0	0	0	0	0	0	0	0	0	0	0	0	0	0	0	0	0	0	0	0	0	0	0	0	0	0	0	0	0	0	0	0	0	0	0	0	0	0	0	0	0
63ee39565ee9b777337a7f66390ff718		0	0	0	0	0	0	0	0	0	0	0	0	0	0	0	0.000901551	0.000591157	0.000194115	0.000432526	0	0	0	0	0	0	0	0	0	0	0	0	0	0	0	0	0	0	0	0	0	0	0	0	0	0	0	0	0
63ef6e63d91fb002b06976b1d7962d90	ASV171	0	0	0	0	0	0	0	0	0	0	0	0	0	0	0	0	0	0	0	0	0	0	0	0	0	0	0	0	0	0	0	0	0	0	0	0	0	0	0	0	0	0	0	0	0	0.00073412	0	0
644b2aed26fbfabc6b8b866a3def52e8		0	0	0	0	0	0	0.000134239	0	0	0	0	0	0	0	0	0	0	0	0	0	0	0	0	0	0	0	0	0	0	0	0	0	0	0	0	0	0	0	0.00615201	0	0	0	0	0	0	0	0	0
644fb0c78f8d89050bae8a6d7e65b168		0	0	0	0	0	0	0	0	0	0	0	0	0	0	0	0	0	0	0	0	0	0	0	0	0	0	0	0	0	0	0	0	0	0	0	0	0	0	0	0	0	0	0.000323083	0	0	0	0	0
64555a23a5eaa87bc5bbfd2b2d2cf198		0	0	0	0	0	0	0	0	0	0	0	0	0	0	0	0	0	0	0	0	0	0	0	0	0	0	0	0	0	0	0	0	0	0	0.00796548	0	0	0	0.00538912	0.000791337	0	0	0	0	0	0	0	0
64a24659f831f4afb6b9b0cf63931f89	ASV172	0	0	0	0	0	0	0	0.000483793	0	0	7.44133e-05	0	0	0	0	4.20215e-05	0	0	4.80584e-05	0	0	0	0	0	0	0	4.77798e-05	9.60116e-05	0	0	0	4.35383e-05	0	0	0.0076108	0	0.00373581	0	0.00190722	0	0	5.52423e-05	0	0	0.00548654	0.000703532	0	0.000642365
64ab04b072745fd309d522d01ff53328		0	0	0	0	0	0	0	0	0	0	0	0	0	0	0	0	0	0	0	0	0	0	0	0	0	0	0	0	0	0	0	0	0	0	0	0	0	0	0	0	0	0	0	0	0	0	0	0
64d7512593967613ab33df9037068703		0	0	0	0	0.000728418	0.00380866	0	0	0.00208404	0	0	0	0	0	0	0	0	0	0	0	0	0	0	0	0	0	0	0	0	0	0	0	0	0	0	0	0	0	0	0	0	0	0	0	0	0	0	0
6501936bd58169b278d0a9f0d204a8cd	ASV173	0	0	0	0	0	0.00163966	0	0	0	0	0	0	0	0	0	0	0	0	0	0	0	0	0	0	0	0	0	0	0	0	0	0	0	0	0	0	0	0	0	0	0	0	0	0	0	0	0	0
650d795c1ee4325772dd3147559215ff	ASV174	0	0	0	0	0	0	0	0	0	0	0	0	0	0	0	0	0	0	0	0	0	0	0	0	0	0	0	0	0	0	0	0	0	0	0	0	0	0	0	0	0	0	0	0	0	0	0	0
6523ff8b03c729fbb41b86f16ad2906a	ASV175	0	0	0	0	0	0	0	0	0	0	0	0	0	0	0	0	0	0	0	0	0	0	0	0	0	0	0	0	0	0	0	0	0	0	0	0	0	0	0	0	0	0	0	0	0	0	0	0
656bf907689642c94ea834edc2ab56ce		0	0	0	0	0	0	0	0	0	0	0	0	0	0	0	0	0	0	0	0	0	0	0	0	0	0	0	0	0	0	0	0	0	0	0	0	0	0	0	0	0	0	0	0	0	0	0	0
657ff203aa1a0a1b539a67184fdc17c7		0	0	0	0	0	0	0	0	0	0	0	0	0	0	0	0	0	0	0	0	0	0	0	0	0	0	0	0	0	0	0	0	0	0	0	0	0	0	0	0	0	0	0	0	0	0	0	0
6592a334120132eeb65e31c9c334eed3	ASV176	0	0	0	0	0	0	0	0	0	0	0	0	0	0	0	0	0	0	0	0	0	0	0	0	0	0	0	0	0	0	0	0	0	0	0	0	0	0	0	0	0	0	0	0	0	0	0	0
65a0358976ebade1663db07250e584dc		0	0	0	0	0	0	0	0	0	2.10883e-05	0	0	0	0	0	0	0	0	0	0	0	1.63288e-05	0	0	0	0	0	0	0	0	0	0	0	0	0	0	0	0	0	0	0	0	0	0.00181034	0.000449076	0	0	0
65a0a98f5afceb6e02a9bf999eed650c		0	0	0	2.33898e-05	0.000575959	0	0	0	0	0	0	0	0	0	0	0	0	0	0	0	0	0	0	0	0	0	0	0	0	0	0	0	0	0	0	0	0	0	0	0	0	0	0	0	0	0	0	0
65cbf283c308529bb214b782a00f63ca	ASV177	0	0	0	0	0	0	0	0	0	0	0	0	0	0	0	0	0	0	0	0	0	0	0	0	0	0	0	0	0	0	0	0	0	0	0	0	0	0	0	0	0	0	0	0	0	0	0	0
65fe80d436745278d4bc5a0b29b62e4a	ASV178	0	0	0	0	0	0.000116197	0	0	0	0	0	0	0	0	0	0	0	0	0	0	0	0	0	0	0	0	0	0	0	0	0	0	0	0	0	0	0	0	0	0	0	0	0	0	0	0	0	0
660561f3f2af5acf766acff689c1d0e8		0	0	0	0	0	0	0	0	0	0	0	0	0	0	0	0	0	0.000110292	0	0	0	0.000200028	0	0	0	0	0	0	0	0	0	0	0	0	0	0	0	0	0	0	0	0.000335703	0.000366161	0	0.000426762	0.000208001	0.000432405	0
6654fee806bf0a1dea467e8eb3854250	ASV179	0	0	0	0	0	0	0	0	0	0	0	0	0	0	0	0	0	0	0	0	0	0	0	0	0	0	0	0	0	0	0	0	0	0	0	0	0	0	0	0	0	0	0	0	0	0	0	0.000349906
6666e8e81113376298937a390a421f24	ASV180	0.000398807	0.00305308	0.000580928	0.000467796	0.000575959	0.000426054	0.000637637	0.000322529	0.000346516	0.000428795	0.000441519	0.000328731	0.000341094	0.000499053	0.000348059	0.00459944	0.0282668	0.000445582	0.000459225	0.000323555	0.000318668	0.000195946	0.247897	0.000262858	0.000447696	0.000324065	0.000368185	0.00059866	0.000395536	0.000394837	0.000365456	0.000317208	0.000501778	0.00029766	0.000295565	0.000497478	0.00388089	0.00139153	0.000557495	0.000229071	0.000605684	0.000246466	0.000258467	0.000533402	0.000401658	0.000324236	0.000409031	0.000396908
667167510ea1164848343535443d2834	ASV181	0	0	0	0	0	0.000116197	0	0	0	0	1.98435e-05	0	4.68168e-05	0	0	0	0	0	0.0049073	5.80739e-05	0.0102173	0	0.00123916	0	0	0	2.81058e-05	5.64774e-05	0	0	0	0	0	6.86908e-05	0	0	0	0.000220326	0	0	0	1.69976e-05	0	0	0	0	0	0.000866931
667736a92cebd853937f1c1dfc8203ba	ASV182	0	0	0	0	0	0	0	0	0	0	0	0	0	0	0	0	0	0	0	0	0	0	0	0	0	0	0	0	0	0	0	0	0	0	0	0	0	0	0	0	0	0	0	0	0	0	0	0
66db17414ed75920517eaea110201668		0	0	0	0	0.001694	0	0	0	0	0	0	0	0	0	0	0	0	0	0	0	0	0	0	0	0	0	0	0	0	0	0	0	0	0	0	0	0	0	0	0	0	0	0	0	0	0	0	0
6725e9d3d569ab41af5143e67056fbe6		0	0	0	0	0	0	0	0	0	0	0	0	0	0	0	0	0	0	0	0	0	0	0	0	0	0	0	0	0	0	0	0	0	0	0	0	0	0	0	0	0	0	0	0	0	0	0	0
67e527038cb3ef53d7d1006a63ed9a01	ASV183	0	0	0	0	0	0	0	0	0	0	0	0	0	0	0	0	0	0	0	0	0	0	0	0	0	0	0	0	0	0	0	0	0	0	0	0	0	0	0	0	0	0	0	0	0	0	0	0
684b79b9e58e119cc5584d975e9bcf78		0	0	0	0	0	0	0	0	0	0	0	0	0	0	0	0	0	0	0	0	0	0	0	0	0	0	0	0	0	0	0	0	0	0	0	0	0.00010881	0	0	0	0	0	0	0	0	0	0	0
68a18ae6e0df6b70e575064fd96896a6		0	0	0	0	0	0	0	0	0	0	1.48827e-05	0	0	0	0	0	0	0	0	0	0	0	0	0	0	0	0	0	0	0	0	0	0	0	0	0	0	0	0	0	0	0	0	0	0	0	0	0
68e8b5b317d996ad8933749ea4907e8f	ASV184	0.000679785	0	0.00424524	0.000881016	0.00252405	0.000723	0.000872556	0	0.000762335	0.000674825	0.000778859	0.000645722	0.00070894	0.000629241	0.000763652	0.0129846	0.239989	0.00661755	0.0895703	0.0518268	0.00486964	0.000551097	0.062815	0.000769103	0.000807451	0.000774156	0.000826309	0.00171126	0.000804041	0.00218679	0.00564566	0.000889425	0.0034239	0.00242707	0.00159605	0.000971817	0.00969618	0.00277146	0.00263099	0.0532695	0.00152935	0.0101221	0.000344622	0.00604523	0.000842366	0.00552425	0.00768979	0.013568
693fe87173b8446cc4e3b68a332aee55	ASV185	0	0	0	0	0	0	0	0	0	0	0.000833428	1.76106e-05	0.000889519	3.2547e-05	0	0	0	0	0	0	1.99167e-05	0	0	0	0	0	0.000972459	0	0	0	5.04077e-05	0	0	0	0	0.00130733	0.00029016	2.31922e-05	0.00147687	0	0	8.49881e-06	0	0	0	0	7.01197e-05	0
69596fa2af2fdbab1ce33e10077d9752	ASV186	0	0.00211367	0	0	0	0	0	0	2.47511e-05	0	7.93741e-05	0	8.69455e-05	0	0	1.91007e-05	0	0	0	0	0	0	0	0	0	0	0	0	0	0	0	0	0	0	0	0	0.00159588	0	0.00830375	0	0	0	0	0	0	0	0	0
6962a54cd5939cf671411d058c6e331e		0	0	0	0	0	0	0	0	0	0	0	0	0	0	0	0	0	0	0	0	0	0	0	0	0	0	0	0	0	0	0	0	0	0	0	0	0	0	0	0	0	0	0	0	0	0	0	0
696694f30c7250455ddadd2e96c464bf	ASV187	0	0	0	0	0	0	0	0	0	0	0	0	0	0	0	0	0	0	0	0	0	0	0	0	0	0	0	0	0	0	0	0	0	0	0	0	0	0	0	0	0	0	0	0	0	6.11767e-06	0	0
69a18611f7731c1f76fe2daeccf0b068		0	0	0	0	0	0	0	0	0	0	0	0	0	0	0	0	0	0	0	0	0	0	0.000260875	0	0	0	0	0	0	0	0	0	0	0	0	0	0	0	0	0	0	0	0	0	0	0	0	0
69cd0cc0918d9eafc34a8146864d8330		0	0	0	0	0	0	0	0	0	0	0	0	0	1.62735e-05	0	0	0	1.76468e-05	0	0	0.00105559	0	0	0	0	0	2.81058e-05	0	0	0	0	3.73185e-05	0	0	0	0	0	0	0	0	0	0	0	0	1.11572e-05	0	0	0
69ece91eed93fc9b63d5f94426da4773	ASV188	0	0	0.000804361	0	0	0	0	0	0	0	5.95306e-05	0	0	0	0.00254551	0.00300644	0.000115513	0	8.54372e-05	0	0	0	0	0	0.000119918	0	7.02644e-05	0	0	0	0	0	0	0	0	0	0.0058032	0.000243518	0	0	0	0	0	0	0.00459675	0	0	0
6a57e2e874d259bbd0f1e8184a0c2e68		0	0	0	0	0	0	0	0	0	0	0	0	0	0	0	0	0	0	0	0	0	0	0	0	0	0	0	0	0	0	0	0	0	0	0	0	0	0	0	0	0	0	0	0	0	0	0	0
6a8b01d88000f045a31cdeb24781e62b	ASV189	0	0	0	0	0	0	0	0	0	0	0	0	0	0	0	0	0	0	0	0	0	0	0	0	0	0	0	0	0	0	0	0	0	0	0	0	0	0	0	0	0	0	0	0	0	0	0	0
6a9086f1bdc3c756dbb7609a6690b911		0	0	0	0	0	0	0	0	0	0	0	0	0	0	0	0	0	0	0	0	0	0	0	0	0	0	0	0	0	0	0	0	0	0	0	0	0	0	0	0	0	0	0	0	0	0	0	0
6adbb8d3a9e72ffaf979e2537fd86148	ASV190	0	0	0.000312807	0	0.00606451	0.0170034	0.000218139	0	0	0	6.94524e-05	0	0	0	0.000124678	0	0	0	0	0	0.000229043	0	0	0	0	8.4017e-05	0	0.000118603	0	5.31511e-05	0	0	0	0	0	0	0	0	0	0.000229071	0	0	0	0	0	7.95297e-05	0	0
6ba4eb12a4dbd35e45cacd882f837aea		0	0	0	0	0	0	0	0	0	0	0	0	0	0	0	0	0	0	0	0	0	0	0	0	0	0	0	0	0	0	0	0	0	0	0	0	0	0	0	0	0	0	0	0	0	0	0	0
6c1374d094d8ba01d312f4b791a78d3d		0	0	0	0	0	0	0	0	0	0	0	0	0	0	0	0	0	0	0	0	0	0	0	0	0	0	0	9.60116e-05	0	0	0	0	0	0.000251866	0	0	6.045e-05	0	0	0	0	0	0	0	2.51036e-05	0	0	0
6c89fcef64592205154af0759439b41d		0	0	0	0	0	0	0	0	0	0	0	0	0	0	0	0	0	0	0	0	0	0	0	0	0	0	0	0	0	0	0	0	0	0	0	0	0	0	0	0	0	0	0	0	0	0	0	0
6c8dadbc19e2901ac161c9e805de37ff		0	0	0	0	0	0.000206572	0	0	0	0	0	0	0	0	0	0	0	0	0	0	0	0	0	0	0	0	0	0	0	0	0	0	0	0	0	0	0	0	0	0	0	0	0	0	0	0	0	1.0445e-05
6d3c5a4d6ebf353b13e4df6a923aa0c3	ASV191	0	0	0	0	0	0	0	0	0	0	0	0	0	0	0	0	0	0	0	0	0	0	0	0	0	0	0	0	0	0.000523918	0	0	0	0	0	0	0	0	0	0	0	0.00021672	0	0	0	0	0	0
6d6d9527213603261609e01ffe0a6630		0	0	0	0	0	0	0	0	0	0	0	0	0	0	0	0	0	0	0	0	0	0	0	0	0	0	0	0	0	0	0	0	0	0	0	0	0	0	0	0	0	0	0	0	0	0	0	0
6d918c85fe1505d7b8f31cab63e23eee		0	0	0	0	0	0	0	0	0	2.81177e-05	0	0	0	0	0.00376631	0	0	0	0	0	0	0	0	0	0	0	0	0	0	0	7.56115e-05	0	0	0	0	3.47078e-05	0	0	0	0	0	0	0	0	3.90501e-05	0	0	0
6d97301dd076fd7d1e3502341469ce83		0	0	0	0	0	0	0	0	0	0	0	0	0	0	0	0	0	0	0	0	0	0	0	0	0	0	0	0	0	0	0	0	0	0	0	0	0	0	0	0	0	0	0	0	0	0	0	0
6db87a2e65346b303db658b499c43064	ASV192	0	0	0	0	0	0	0	0	0	0	0	0	0	0	0	0	0	0	0	0	0	0	0	0	0	0	0	0	0	0	0	0	0	0	0	0	0	0	0	0	0	0	0	0	0	0	0	0
6df71fb20bc3c5ae371b5be5e6553369		0	0	0	0	0	0	0	0	0	0	0	0	0	0	0	0	0	0	0	0	0	0	0	0	0	0	0	0	0	0	0	0	0	0	0	0	0	0	0	0	0	0	0	0	0	0	0	0
6e722e5c62a49752f70d28b0a75eb841		0	0	0	0	0	0	0	0	0	0	0	0	0	0	0	0	0	0	0	0	0	0	0	0	0	0	0	0	0	0	0	0	0	0	0	0	0	0	0	0	0	0	0	0	0	0	0	0
6ec56c30854ef531784594293f364672		0	0	0	0	0	0	0	0	0	0	0	0	0	0	0	0	0	6.61755e-05	0	0	0	0	0	0	0	0	0	0	0	0	0	0	0	0	0	0	0	0	0	0	0	0	0	0	0	0	0	0
6f0c11a8a88cb26c4bf225bfce32c748		0	0	0	0	0	0	0	0	0	0	0	0	0	0	0	0	0	0	0	0	0	0	0	0	0	0	0	0	0	0	0	0	0	0	0	0	0	0	0	0	0	0	0	0	0	0	0	0
6f3c1a2c80135c76d2ba32e8ded6bb37	ASV193	9.0638e-05	0	0	0	0.00640331	9.03751e-05	5.03398e-05	0.000564425	0.00542545	0.00541266	0.00330395	0.000117404	0.000153827	0.0056035	0.000129873	3.43812e-05	8.83338e-05	0.000229408	9.61169e-05	0.00723435	0.000149376	6.93974e-05	0.000130438	0	0.00549227	0	0.000109612	7.90683e-05	0.00776807	0.00489749	8.82134e-05	0.000111956	0	0.000125933	0.000310343	0.0001504	9.672e-05	9.27687e-05	0.000254296	0	0	0	0.00131387	0.000290947	7.81002e-05	9.78827e-05	7.01197e-05	0.000114895
6fec56bce3e6cfbeb537c99b5d3dc6fd	ASV194	0	0	0	0	0	0	0	0	0	0	0	0	0	0	0	0	0	0	0	0	0	0	0.000754675	0	0	0	0	0	0	0	0	0	0	0	0	0	0	0	0	0	0	0	0	0	0	0	0	0
70e4077c6a22702e574c694f5e8c4cfb		0	0	0	0	0	0	0	0	0	0	0	1.76106e-05	0	0	0	0	0	0	0	0	0	0	0	0	0	0	0	1.69432e-05	0	0	0	0	0	0	0.000428569	0	0	2.31922e-05	0	0	0	0.000106235	0	0	0.000658273	0	0	0
711fdc22bfd3083c43c1567406b0e09f		0	0	0	0	0	0	0	0	0	0	0	0	0	0	0	0	0	0	0	0	0	0	0	0	0	0	0	0	0	0	0	0	0	0	0	0	0	0	0	0	0	0	0	0	0	0	0	0
7151a8a243ba82a450f5d6f9dd99a36b	ASV195	0.000271914	0.00387506	0.000804361	0.000280678	0.00415029	0.000774643	0.000889336	0.000564425	0.00673726	0.00688884	0.00557603	0.00862332	0.00021402	0.0176296	0.00287279	0.00181456	0.000686286	0.00026029	0.00149515	0.0049114	0.000298751	0.000281672	0.000232924	0.000204445	0.00251029	0.00908584	0.00576168	0.0063763	0.0140577	0.00285497	0.00565826	0.00895645	0.0164849	0.0138984	0.00313299	0.0073002	0.00691548	0.000255114	0.00525219	0.000395668	0.0044215	0.000127482	0.000301544	0.000242456	0.00200271	0.00358495	0.00116866	0.00517548
71cdbea43b3d63836e5e94a1ed967f55		0	0	0	0	0	0	0	0	0	0	0	0	0	0	0	0	0	0	0	0	0	0	0	0	0	0	0	0	0	0	0	0.00278023	0	0	0	0	0	0	0	0	0	0	0	0	0	0	0	0
71d0760eb282118d3d44e2bcb142bf84	ASV196	0	0	0	0	0	0	0	0	2.97014e-05	0	4.4648e-05	0.00341646	0	3.79715e-05	6.75339e-05	0	0	0	9.07771e-05	0	3.98335e-05	3.67398e-05	1.86339e-05	0	0	4.20085e-05	4.77798e-05	3.38864e-05	0	0.00657555	0.00473832	3.10988e-05	0.00407326	4.57938e-05	8.86695e-05	0.00563423	0	0	0	0	9.08527e-05	3.39952e-05	2.15389e-05	0	3.06822e-05	0.000312001	0	0
71f11868a24fe531320c4ebeb4e74ce1		0	0	0	0	0	0	0	0	0	0	0	0	0	0	0	0	0	0	0	0	0	0	9.31697e-05	0	0	0	0	0	0	0	0	0	0	0	0	0	0	0	0	0	0	0	0	0	0	0	0	0
71f7c69d28a3f9cfa49f820eb4d9937c		0	0	0	0	0	0	0	0	0	0	0	0	0	0	0	0	0	0	0	0	0	0	0	0	0	0	0	0	0	0	0	0	0	0	0	0	0	0	0	0	0	0	0	0	0	0	0	0
72038af4181788d18e3370456a4fe602		0	0	0	0	0	0	0	0	0	0	0	0	0	0	0	0	0	0	0	0	0	0.000200028	0	0	0	0	0	0	0	0	0	0	0	0	0	0	0	0	0	0	0	0.000110485	0	0	0.000251036	0	0	0
724dafefa24476ce99c824d90536f165	ASV197	0	0	0	0	0	0	0	0	0	0	0	0	0	0	0	0	0	0	0	0	0	0	0	0	0	0	0	0	0	0	0	0	0	0	0	0	0	0	0	0.000416493	0	0	0	0	0	0	0	0
7299d1466614743ec3113b7e5bff1d30	ASV198	0	0	0	0	0	0.00154929	0	0	0	0	0	0	0	0	0	0	0	0	0	0	0	0	0	0	0	0	0	0	0	0	0	0	0	0	0	0	0	0	0	0	0	0	0	0	0	0	0	1.0445e-05
72c133e863f88dbeaa9971411e299a99	ASV199	6.34466e-05	0	0	0	0.000440439	0.000335679	8.38997e-05	0.000241896	0	3.51472e-05	6.44915e-05	4.69616e-05	7.35692e-05	3.79715e-05	0.021029	3.82013e-05	0	0	6.94177e-05	9.1259e-05	0.000129459	2.0411e-05	0	0	0	6.00121e-05	6.74538e-05	2.82387e-05	0.000103747	6.83371e-05	0.000126019	0.000111956	5.90327e-05	0	0	5.78463e-05	0	0	0	0	0	2.54964e-05	0	9.69822e-05	4.46287e-05	4.28237e-05	4.67464e-05	7.83372e-05
72f140058b0c2ce7b1b6d41b126c9a55		0	0	0	0	0	0	0	0	0	0	0	0.00029351	0	0	0	0	0	0	0	0	0	5.30686e-05	0	0	0	0	0	0	0	0	0	0	0	0	0	0	0	0	0	0	0	0	0	0	0	0	0	0
7302d7144f055a32b46de048a3f4d0d0		0	0	0	0	0	0	0	0	0	0	0	0	0	0	0	0	0	0	0	0	0	0	0	0	0	0	0	0	0	0	0	0	0	0	0	0	0	0	0	0	0	0.000331454	0	0	0	0	0	0.000449133
735bbb2f9e1d7d652d4fe2dca41f1610		0	0	0	0	0	0.000284036	0	0	0	0	0	0	0	0	0	0	0	0	0	0	0	0	0	0	0	0	0	0	0	0	0	0	0	0	0	0	0	0	0	0	0	0	0	0	0	0	0	0
7382fc907e121cdde832f1fed9e27924	ASV200	0	0	0	0.000109152	0.00738582	0.00872765	0	0	0.00404433	0	0	0	0	0	0	0	0	0	0	0	0	0	0	0	0	0	8.43173e-05	0	0	0	0	7.46371e-05	0	0	0	0	0	0	0	0	0	0	0	0	0	0	0	0
738d77eb6e72db752ffb8c649df9bc17		0	0	0	0	0	0	0	0	0	0	0	0	0	0	0	0	0	0	0	0	0	0	0	0	0	0	0	0	0	0	0	0	0	0	0	0	0	0	0	0	0	0	0	0	0	0	0	0
73933d13bc4605219780dd4690066cb3	ASV201	0	0	0	0	0	0	0	0	0	0	0	0	0	0	0	0	0	0	0	0	0	0	0	0	0	0	0	0	0	0	0	0	0.00510633	0	0	0	0	0.000301498	0	0	0	0.00014448	0	0	0	0.00275295	0	0
73ce73382a9c8a67244f94f9fcaf71f1		0	0	0	0	0	0	0	0	0	0	0	0	0	0	0	0	0	0	0	0	0.00142405	0	0	0	0	0	0	0	0	0	0	0	0	0	0	0	0	0	0	0	0	0	0	0	0	0	0	0
74a912c0dddb3a83e7984b6a53c83ff4	ASV202	0	0	0	0	0	0	0	0	0	0	0.00103682	0	0	0	0	0	0	0	0	0	0	0	0	0	0	0	0	0	0	0	0	0	0	0	0	0	0	0	0	0	0	0	0	0	0	0	0	0
756aa6f04044cf77f02c1f730e5121b3		0	0	0	0	0.000491259	0.000167839	0	0	0	0	0	0	0	0	0	0	0	0	0	0	0	0	0	0	0	0	0	0	0	0	0	0	0	0	0	0	0	0	0	0	0	0	0	0	0	0	0	0
75d633d53e3ee8398b76cbb1495237d2		0	0	0	0	0	0	0	0	0	0	0	0	0	0	0	0	0	0	0	0	0	0	0	0	0	0	0	0	0	0	0	0	0	0	0	0	0	0	0	0	0	0	0	0	0	0	0	0
75fab28b7cc460960fd0ee139de71d61		0	0	0	0	0	0	0	0	0	0	0	0	0	0	0	0	0	0	0	0	0	0	0	0	0	0	0	0	0	0	0	0	0.000988799	0	0.000310343	0	0	0	0	0.000395668	0	0	0	0	0	0	0	0
76144da962bad3e9e99cc07af85b8d48		0	0	0	0	0.00260875	0.000284036	0	0	0	0	0	0	0	0	0	0	0	0	0.000523303	0	0	0	0.000428581	0	0	0	0	0	0	0	0	0	0	0	0	0	0	0	0	0	0	0	0	0	0	0	0	0
7623ce4dbdb77b2e2a09b24058f2cfdf	ASV203	0	0	0	0	0	0	0	0	0	0	0	0	0	0	0	0	0	0	0	0	0	0	0	0	0	0	0	0	0	0	0	0	0	0	0	0	0	0	0	0	0	0	0	0	0	0	0	0
762d6754b52714ee36194824f7d0cd84		0	0	0	0	0	0	0	0	0	0	0	0	0	0	0	0	0	0	0	0	0	0	0	0	0	0	0	0	0	0	0	0	0	0	0.0443643	0.000254524	0	0.000127557	0.000547715	0	0	0	0	0	0	7.3412e-05	0	0
762db8ac6b8929143c6f510cf79a05cb		0	0	0	0	0	0	0	0	0	0	0	0	0	0	0	0	0	0	0	0	0	0	0	0	0	0	0	0	0	0	0	0	0	0	0	0	0	0	0	0	0	0	0	0	0	0	0	0
7646f2f8a1bf5a7116396d21f54994b7		0	0	0	0	0	0	0	0	0	0	0	0	0	0	0	0	0	0	0	0	0	0	0	0	0	0	0	0	0	0	0	0	0	0	0	0	0	0	0	0	0	0	0	0	0	0	0	0
76601ef0a32e80a7bd230e91ca51b288		0	0	0	0	0	0	0	0	0	0	0	0	0	0	0	0	0	0	0	0	0	0	0	0	0	0	0	0	0	0	0	0	0	0	0	0	0	0	0	0	0	0	0	0	0	0	0	0
76a7fc6c855fa1fa887889c8b4605d2a	ASV204	0	0	0	0	0	0	0	0	0	0	0	0	0	0	0	0	0	0	0	0	0	0	0	0	0	0	0	0	0	0	0	0	0	0	0	0	0	0	0	0	0	0	0	0	0	0	0	0
76b7718849040ef79b68a58ae3c72d9f		0	0	0	0	0	0	0	0	0	0	0	0	0	0	0	0	0	0	0	0	0	0	0	0	0	0	0	0	0	0	0	0	0	0	0	0	0	0.000127557	0	0	0	0	0	0	0	0	0	0
7708a0a699729e6ebef27990337c597a		0	0	0	0	0	0	0	0	0	0	3.47262e-05	0	0.00402624	0	0	0	1.35898e-05	0	2.13593e-05	0	0	0	0	0	0	3.00061e-05	0	0	0	2.2779e-05	0	0	0	0	0	3.47078e-05	0	0	0	0	0	0	0	0	0	0	0	0
771f618467d58328d381f9294043b4c2	ASV205	0	0	0	0	0	0	0	0	0	0	0	0	0	2.71225e-05	0	0	0	0	0	0	0	0	0	0	0	0	0	4.51819e-05	0	0	0	0	0.000280406	0	0	0	0	0	0.000665082	0	0	0.00014448	0.000136413	0	0.000454654	0	0	0
77214d8558441fe125fa2858fb0620e9		0	0	0	0	0.00409947	0.000193661	0	0	0	0	0	0	0	0	0	0	0	0	0	0	0	0	0	0	0	0	0	0	0	0	0	0	0	0	0	0	0	0	0	0	0	0	0	0	0	0	0	0
7770219ff2238ff456544b7e9262fb72	ASV206	0	0	0	0	0	0.0525596	0	0	0.00136626	0	0	0	0	0	0	0	0	0	0	0	0	0	0.000195656	0	0	0	0	0	0	0	0	0	0	0	0	0	0	0	0	0	0	0	0	0	0	0	0	0
7772ab45417ce7f94580ca640332faea		0	0	0	0	0	0	0	0	0	0	0	0	0	0	0	0	0	0	0	0	0	0	0	0	0	0	0	0	0	0	0	0	0	0	0	0	0	0	0	0	0	0	0	0	0	0	0	0
77c139ebc61beef2e31e8c4c5ca6f306		0	0	0	0	0	0	0	0	0	0	0	0	0	0	0	0	0	0	0	0	0	0	0	0	0	0	0	0	0	0	0	0	0	0	0	0	0	0	0	0	0	0	0	0	0	0	0	0
77c227989383418a5d9909ad548dcce9		0	0	0	0	0	0	0	0	0	0	0	0	0	0	0	0	0.000197052	0	0	0	0	0	0	0	0	0	0	0	0	0	5.04077e-05	0	0	0	0	0	0.00137826	0	0	0	0	0	0	0	0	0	0	0
77df9deab657b5978efd666609790a17		0	0	0	0	0	0.000296947	0	0	0	0	0	0	0	0	0	0	0	0	0	0	0	0	0	0	0	0	0	0	0	0	0	0	0	0	0	0	0	0	0	0	0	0	0	0	0	0	0	0
780944df5afbad5bcbf17a0cd11e3c36		0	0	0	0	0	0	0	0	0	0	0	0	0	0	0	0	0.000169873	0	0	0	0	0	0	0	0	0	0	0	0	0	0	0	0	0	0	0	0	0	0	0	0	0.000254964	0	0.000387929	0.000410026	0.000489413	0.000397345	0
78166157031413556bbb550561c0e1a0	ASV207	0.000471318	0.00105683	0.000402181	0.000686101	0.00023716	0.000374411	0.000587298	0.000403161	0.000400968	0.000485031	0.000426636	0.000545928	0.000428039	0.000537025	0.000420788	0.00521066	0.000353335	0.000198526	0.000635439	0.000373332	0.00437173	0.000191863	0.310619	0.00108064	0.000503658	0.000300061	0.000413155	0.00052524	0.000453894	0.000387244	0.000567086	0.000485141	0.000575569	0.000549526	0.000605908	0.000428062	0.00535587	0.000452247	0.000655302	0.00031237	0.000378553	0.000271962	0.000208209	0.000468747	0.000396079	0.000299766	0.000479151	0.000391686
79b0e195fc76fb07cab111f088bd3ad0		0	0	0	0	0	0	0	0	0	0	0	0	0	0	0	0	0	0	0	0	0	0	0	0	0	0	0	0	0	0	0	0	0	0	0	0	0	0	0	0	0	0	0	0	0	0	0	0
79d94a5b8f3f887a070baeea1bcfcb5f	ASV208	0	0	0	0	0	0	0	0	0	0	0	0	0	0	0	0	0	0	0	0	0	0	0	0	0	0	0	0	0	0	0	0	0	0	0	0	0	0	0	0.00108288	0	0	0	0	0	0	7.01197e-05	0
79dbf4fdbbfdc4df05c4cdfe21315534		0	0	0	0	0	0	0	0	0	0	0	0	0	0	0	0	0	0	0	0	0	0	0	0	0	0	0	0	0	0	0	0.00121285	0	0	0	0	0	0	0	0	0	0	0	0	0	0	0	0
79f417db01695aa3a2ed367fc86c13d2	ASV209	0	0	0	0	0	0	0	0	0	0	3.96871e-05	0	0	0	0	0	0	0	2.13593e-05	0	0	0	0	0	0	0	0	0	0	0	0	0	0	0	0	0	0	0.000881302	0.0056043	0	0	2.54964e-05	0	0	2.78929e-05	0	0	0
7a15e1d3fbb272e7d3751c9cc9f7dadc		0	0	0	0	0	0	0	0	0	0	0	0	0	0	0	0	0	0	0	0	0	0	0	0	0	0	0	0	0	0	0	0	0	0	0	0	0.00198276	0	0	0	0	0	0	0	0	0	0	0
7a8e2ed6ac9caa19382c1344bbfedb6c	ASV210	0	0	0	0	0	0	0	0	0	0	0	0	0	0	0	0	0	0	5.33983e-05	0.000116148	0	0	0	0	0	0	0	0.0103071	0.000155621	0	0	0.0252957	0	0	0	0	0	0	0	0	0	0	0	0	5.57858e-05	0	0.0129605	0
7a959e1e0a8ab00888fd8dc731b01158		0	0	0	0	0	0	0	0	0.00138111	0	0.000535775	0	0	0	0	0	0	0	0	0	0	0	9.31697e-05	0	0	0	0	0	0	3.79651e-05	0	0	0	0	0	0	0	0	0.00561408	0	0	0	0	0	0	0	0	0
7ab8db8e7019719b4f6558882b7431d0	ASV211	0	0	0	0	0	0	0	0	0	0	0	0	0	0	0	0	0	0	0	0	0	0	0	0	0	0	0	0	0	0	0	0	0	0	0	0	0	0	0	0	0	0	0	0	0	0	0	0
7ae6e87645472c4e399eeca5e7c66763	ASV212	0	0	0	0	0	0	0	0	0	0	0	0	0	0	0	0	0	0	0	0	0	0	0	0	0	0	0	0	0	0	0	0	0	0	0	0	0	0	0	0	0	0	0	0	0	0	0	0
7b29babcfc30eb5f3edf8ad99ec4eecc		0	0	0	0	0	0	0	0	0	0	0	0	0	0	0	0	0.000101924	0	0	0	0	0	0.000503117	0	0	0	0	0	0	0	0	0	0	0	0	0	0	0	0	0	0	0	0	0	0	0	0	0
7b4e9a8f4763401d7773cbee17ba3151	ASV213	0.000226595	0.0054016	0.000312807	0.000116949	0.00354045	0.000593893	0.000251699	0.000564425	0.0044948	0.000196824	0.00120549	0.00187259	0.000120386	0.0112504	0.000150652	0.00118424	0.00114834	0.000211762	0.000117476	0.00775702	0.000697086	0.000106137	0.000130438	0.000369948	0.0027901	0.0034447	0.00917091	0.00327004	0.000129684	0.0147988	0.0134715	0.000161714	0.00786611	0.000183175	0.000413791	0.00577306	0.0125494	0.000359479	0.000978062	0.00189504	0.00330098	9.34869e-05	0.00101233	0.000210128	0.00011715	0.00373789	0.00126215	0.00222478
7bb486e54de78ce419d5f1300a02ad92	ASV214	0	0	0	0	0	0	0	0	0	0	0	0	0	0	0	0	0	0	0	0	0	0	0	0	0	0	0	0	0	0	0	0	0	0	0	0	0	0	0	0	0	0	0	0	0	0	0	0
7c61c14524a5059eadea872019725b2f		0	0	0	0	0	0	0	0	0	4.9206e-05	0	0	0	0	0	0	0	0	0	0	0	0	0	0	0	0	0	0	0	0	0	0	0	0	0	0	0	0	0	0	0	0	0	0	5.02072e-05	0	0	0
7cc11bf3a5698262c4d8126b2fabf41a		0	0	0	0	0	0	0	0	0	0	0	0	0	0	0	0	0	0	0	0	0	0	0	0	0	0	0	0	0	0	0	0	0	0	0	0	0	0	0	0	0	0	0	0	0	0	0	0
7d58ef7714f3398873c5131c579cef9c		0	0	0	0	0	0	0	0	0	0	0	0	0	0	0	0	0	0	0	0	0	0	0	0	0	0	0	0	0	0	0	0	0	0	0	0	0	0	0	0	0	0	0	0	0	0	0	0
7dd36a40129bfe758bb636f094336de2	ASV215	0	0	0	0	0	0	0	0	0	0	0	0	0	0	0	0	0	0	0	0	0	0	0	0	0	0	0	0	0	0	0	0	0	0	0	0	0	0	0	0	0	0	0	0	0	0	0	0
7dd85fbea7df3cc7d01d86d029ec44d4	ASV216	0	0	0	0	0	2.58214e-05	0	0	0	0	0	0	0	0	0	0	0	0	0	0	0	0	0	0	0	0	0	0	0	0	0	0	0	0	0	0	0	0	0	0	0	0	0	0	0	0	0	0
7de5dc38fbc474e77e63909096158e36		0	0	0	0	0	0	0	0	0	0	0	0	0	9.76409e-05	0	0	0	0	0	0	0	0	0	0	0	0	0	0.000276739	0	0	0	0	0	0	0	0	0	0	0	0	0	0	0	0	0	0	0.000222046	0
7e37c585f9489b6b656cf82c25093005	ASV217	0	0	0	0.000124746	0	0	0	0	8.91041e-05	8.43532e-05	0	9.39232e-05	0	4.3396e-05	5.7144e-05	0.000446956	0.0194674	0.000176468	6.94177e-05	0.00149333	0.00165309	0	0.000242241	0	0	5.40109e-05	0	6.77729e-05	4.53894e-05	0	0	3.73185e-05	0.00016234	9.15877e-05	0	8.09848e-05	0	0.000115961	0.00192678	0	0.00325555	5.52423e-05	3.58981e-05	9.69822e-05	4.7418e-05	3.6706e-05	0	7.31147e-05
7e3b25e497c0bbbb2f6f7d9ab1b2360f		0	0	0	0	0	0	0	0	0	0	0	0	0	0	0	0	0	0	0	0	0	0	0	0	0	0	0	0	0	0	0	0	0	0	0	0.0025221	0	0	0	0	0	0	0	0	0	0	0	0
7e3f0031844b0ccd96ab24b6bb78bc41	ASV218	0	0	0	0	0	0	0	0	0	0	0	0	0	0	0	0	0	0	0	0	0	0	0	0	0	0	0	0	0	0	0	0	0	0	0	0	0	0	0	0	0	0	0	0	0	0	0	0
7e86e7416b15a3573dbad0b3f9465f30		0	0	0	0	0	0	0	0	0	0	0	0	0	0	0	0	0	0	0	0	0	0	0	0	0	0	0	0	0	0	0	0	0	0	0	0	0	0	0	0	0	0	0	0	0	0	0	0
7e9cbb8c44774daa184a1cc6c3533ea6		0	0	0	2.33898e-05	0	0.000645536	0	0	0	0	0	0	0	0	0	0	0	0	0	0	0	0	0	0	0	0	0	0	0	0	0	0	0	0	0	0	0	0	0	0	0	0	0	0	0	0	0	0
7ea1a6ca3dc31c0d9bbd66afeb4bef42	ASV219	0	0	0	0	0	0	0	0	0	0.00476596	0	0	0	0	0	0	0	0	0	0	0	0	0	0	0.00387736	0	8.43173e-06	0	0	0	0	0	0	0	0	0	0	0	0	0	0	0	0	0	0	0.000562825	0	2.61124e-05
7ebad9cd226ad82c5830c4fcb6615185		0	0	0	0	0	0	0	0	0	0	0	0	0	0	0	0	0	0	0	0	0	0	0	0	0	0	0	0	0	0	0	0	0	0	0	0	0	0	0	0	0	0	0	0	0	0	0	0
7f3d796fce07ede86812c77d79306800	ASV220	0	0	0	0	0	0	0	0	0	0	0	0	0	0	0	0	0	0	0	0	0	0	0	0	0	0	0	0	0	0	0	0	0	0	0	0	0	0	0	0	0	0	0	0	0	0	0	0
7f5477ac308be5f97425b9000b4e20c9		0	0	0	0	0.000796178	0.00118779	0	0	0	0	0	0	0	0	0	0	0	0	0	1.65926e-05	0	0	0	0	0	0	0	0	0	0	0	0	0	0	0	0	0	0	0	0	0	0	0	0	0	0	0	0
7f61e7dc7e46b1c8fc671b2ee9580d61		0	0	0	0	0	0	0	0	0	0	0	0	0	0	0	0	0	0	0	0	0	0	0	0	0	0	0	0	0	0	0	0	0	0	0	0	0	0	0	0	0	0	0	0	0	0	0	0
7f730ad99e87d5e9082cee753557c7b4		0	0	0	0	0	0	0	0	0	0	0	0	0	0	0	0	0	0	0	0	0	0	0	0	0	0	0	0	0	0	0	0	0	0	0	0	0	0	0	0	0	0	0	0	0	0	0	0
80374c7eab178758639daf6615b71661	ASV221	0	0	0	0	0	0	0	0	0	7.73238e-05	0	0	0	0	0	0	0	0	0	0	0	0	0	0	8.79402e-05	0	0	0	0	0	0	0	0	0	0	0	0	0	0	0	0	0	0	0	0	0	0	0
803b1ae8384e74806a53133766f50ea0	ASV222	0	0	0	0	0	0	0	0	0	0	0	0	0	0	0	0	0	0.000745577	0.00885877	0	0.00347547	0	0	0	0	0	0	0	0	0	0	0	0	0	0	0	0	0	0	0	0	0	0	0	0	0	0	0
8051733ad13831246a4f41a6a08bf1a6		0	0	0	0	0	0	0	0	0	0	0	0	0	0	0	0	0	0	0	0	0	0	0	0	0	0	0	0	0	0	0	0	0	0	0	0	0	0	0	0	0	0	0	0	0	0	0	0
806dd2d18613f79ff9ea8fd123522d02		0	0	0	0	0.00391313	0.000129107	0	0	0.00234641	0	0	0	0	0	0	0	0	0	0	0	0	0	0	0	0	0	0	0	0	0	0	0	0	0	0	0	0	0	0	0	0	0	0	0	0	0	0	0
8076d568e1d85ca8341e0088133c4c20		0	0	0	0	0	0	0	0	0	0	0	0	0	0	0	0	0	0	0	0	0	0	0	0	0	0	0	0	0	0	0	0	0	0	0	0	0	0	0	0	0	0	0	0	0	0	0	0
80a2f039163e804f94f6d1db4e2b3c87		0	0	0	0	0	0	0	0	0	0	0	0	0	0	0	0	0	0	0	0	0	0	0	0	0	0	0	0.000869752	0	0	0	0	0	0	0	0	0	0	0	0	0	0	0	0	0	0	0	0
80d265890c8f3274e46c8e44f522c314		0	0	0	0	0	0	0	0	0	0	0	0	0.000287589	0	0	0	0	0	0	0	0	0	0	0	0	0	0	0	0	0	0	0	0	0	0	0	0	0	0	0	0	0	0	0	0	0	0	0
80dd9b9be574982b67604dd9064bdb2d		0	0	0	0	0	0	0	0	0	0	0	0	0	0	0	0	0	0	2.13593e-05	0	0	0	0	0	0	0	0	0.000632547	0	0	0	0	0.00032468	0	0.000280787	0	0	2.31922e-05	0.000254296	0	0	0	0	0	0	0	0	0
810a1b5fa422db18a510fcf19bd7b56d	ASV223	0	0	0	0	0	0	0	0	0.000113855	0.000147618	0	0	0	0	0.000238966	0	0	0	0	0	0	0	0	0	0	0	0.000132097	0	0	0	0	0	0	0	0	0	0.00041106	0	0	0	0	0	0	0	0	0.000587296	0	0
814cc7906c9effa781d83f10bab61081		0	0.00117426	0	0	0	0	0	0	0	0	0	0	0	0	0	0	0	0	0	0	0	0	0	0	0	0	0	0	0	0	0	0	0	0	0	0	0	0	0	0	0	0	0	0	0	0	0	0
818d330267f0261ad34e6bc29c0c8591		0	0	0	0	0	0	0	0	0	0	0	0	0	0	0	0	0	0	0	0	0	0	0	0	0	0	0	0	0	0	0	0	0	0.000194624	0	0	0	0	0	0	0	0	0	0	0	0	0	0
8235f997733fda25a6b631f2192d5f82		0	0	0	0	0	0	0	0	0	0	0	0	0	0	0	0	0	0	0	0	0	0	0	0	0	0	0	0	0	0	0	0	0	0	0	0	0	0	0	0	0	0	0	0	0	0	0	0
825ab81f7c333fd612824bbf550a0c5e		6.34466e-05	0	0.0669407	0	0	0	0	0.000322529	0	0	0	0	0	0	8.83135e-05	0.000187187	0	3.08819e-05	0	0	0	0	0	0	0	3.60073e-05	0	6.21251e-05	0	9.87092e-05	0	0	7.37909e-05	0	0	0	0	0	0	0	0	0	0	0	0	0	0	0
827b4a8605d46455003a0536215763bf		0	0	0	0	0	0	0	0	0	0	0	0	0	0	0	0	0	0	0	0	0	0	0	0	0	0	0	0	0	0	0	0	0	0	0	0	0	0	0	0	0	0	0	0	0	0	0	0
82af9ae6a84105524a315310c0072a79	ASV224	3.62552e-05	0	0	0	0	3.87322e-05	5.03398e-05	0	0.00131181	0.000709973	0.000644915	0.00297032	0.00244116	2.71225e-05	2.59746e-05	0.000706725	0	2.20585e-05	3.2039e-05	0	5.97502e-05	2.44932e-05	0	2.92065e-05	0.00082344	0	5.34009e-05	0	0.00179612	0.000728929	7.56115e-05	0.00052246	0	0.00129368	0.00121182	0	0	4.63843e-05	0	0.000229071	0.00310413	5.09929e-05	0	0	3.34715e-05	4.28237e-05	2.33732e-05	2.08899e-05
82e4e415c5a0294d7fad34c6a5b96968		0	0	0	0	0	0	0	0	0	0	0	0	0	0	0	0	0	0	0	0	0	0	0	0	0	0	0	0	0	0	0	0	0	0	0	0	0	0	0	0	0	0	0	0	0	0	0	0
83122e12d5d818e2d9a1f563049f7997	ASV225	0	0	0	0.000226101	0	0.00116197	0.000302039	0	0.000138606	9.84121e-05	0.00016867	0.000129144	0.00010701	0	0.000114288	7.25825e-05	0.000156283	7.94106e-05	0.00143641	0	0.000169292	6.53152e-05	0.000158389	0	0	0	0.000120855	0.000152489	9.07788e-05	0	0	0.000149274	0.00016234	0.002221	0	0.00016197	0.00095511	0.000289902	0.00580969	0.00031237	0	0.0221819	0.000179491	0.00206895	0.0013026	0.000648473	7.01197e-05	0.00822018
83329a834e0cbca7acda4c17cc455c89	ASV226	0	0	0.000357494	2.33898e-05	0	0	0	0	2.47511e-05	0	0.00129479	0	0	4.3396e-05	0	0	0	0	1.06797e-05	0	0	0	0	0	3.19783e-05	0	0.00227095	2.2591e-05	0	0	0	0	0	0	0	0	4.836e-05	0	0	0	0	0	0	0	0.000861891	0	0	0.000992271
83786cec131dec645b54a44aac10d385		0	0	0	0	0	0	0	0	0	1.40589e-05	0	0	0	0	0	1.52805e-05	0.000767825	0	0	0	0	0	0	0	0	0	0	0.00416803	0	0	0	0	0	0	0	4.6277e-05	0	0	0	0	0	0	0	0	0	0	0	0
8388e587269322dd63f00894879e1278		0	0	0	0	0	0	0	0	0	0	0	0	0	0	0	0	0	0	0	0	0	0	0	0	0	0	0	0	0	0	0	0	0	0	0	0	0	0	0	0	0	0	0	0	0	0	0	0
83b1c6d0aaa04447de91c4651fe92b74		0	0	0	0	0	0	0	0	0	0	0	0	0	0	2.07797e-05	0	0	0	0	0	0	0	0	0	0	0	0.0015402	0	0	0	0	0	0	0	0	0	0	0	0	0	0	0	0	0	0	0	0	0
83d3b8ab6cbb7d07e2ca5f21b1fcf278		0	0	0	0	0	0	0	0	0	0	0	0	0	0	0	0	0	0	0	0	0	0	0	0	0	0	0	0	0	0	0	0	0	0	0	0	0	0	0	0	0	0	0	0	0	0	0	0
83dbb7ee8cd1903d77ca569f038694d4		0	0	0	0	0	0	0	0	0	0	0	0	0	0	0	0	0	0	0	0	0	0	0	0	0	0	0	0	0	0	0	0	0	0	0	0	0	0	0	0	0	0	0	0	0	0	0	0
83f9c0013259a690bb4abcf9e59546f4	ASV227	0	0	0	0	0	0	0	0	0	0	0	0	0	0	0	0	0	0	0	0	0	0	0	0	0	0	0	0	0	0	0	0	0	0	0	0	0	0	0	0	0	0	0	0	0	0	0	0
843c507f8b47132911142a0b1307de2a	ASV228	0	0	0	0	0	0	0	0	0	0	0	0	0	0	0	0	0	0	0	0	0	0	0	0	0	0	0	0	0	0	0	0	0	0	0	0	0	0	0	0	0	0	0	0	0	0	0	0.000141007
8462019f8acb630f395a99a8942fefc1		0	0	0	0	0	0	0	0	0	0	0	0	0	0	0	0	0	0	0	0	0	0	0	0	0	0	0	0	0	0	0	0	0	0	0	0	0	0	0	0	0	0	0	0	0	0	0	0
846b1b4e1750438f461eed8e2a94cbb8		0	0	0	0	0	0	0	0	0	0	0	0	0	0	0	0.000466056	0	0	0	0	0	0	0	0	0	0	0	0	0	0.00123007	0.00293625	0	0	0	0	0	0	0	0	0	0	0	0.000502574	0	0.000449076	0.000146824	0	0.000271569
847e5f60947a049b341a772018cde113	ASV229	0	0	0	0	0	0	0	0	0	0	0	0	0	0	0	0	0	0	0	0	0	0	0	0	0	0	0	0	0	0	0	0	0	0	0	0	0	0	0	0	0	0	0	0	0	0	0	0
84f7c22212eaaa840a909947bd53b5a0	ASV230	0	0	0	0	0	0	0	0	0	0	0	0	0	0	0	0	0	0	0	0	0	0	0	0	0	0	0	0	0	0	0	0	0	0	0	0	0	0	0	0	0	0	0	0	0	0	0	0
8501f65f03c4087459106488ceffc035	ASV231	0	0	0	0	0	0	0	0	0	0	0	0	0	0	0	0	0	0	0	0	0	0	0	0	0	0	0	0	0	0	0	0	0	0	0	0	0	0	0	0	0	0	0	0	0	0	0	0
8567c06fb004304dad704766e66be3ff		0	0	0	0	0	0	0	0	0	0	0	0	0	0	0	0.000424035	0.000163078	0	0.00030437	0	0	0	0.00425786	0	0	0	0	0	0	0	0	0	0	0	0	0	0.0001209	0	0	0	6.05684e-05	0	0	8.08185e-05	0	0	0	0
85682a8b9ee022c3870c5602043d9253	ASV232	0	0	0	0	0	0	0	0	1.48507e-05	0	0	2.34808e-05	0	0	0	0	0	0	2.13593e-05	0	3.98335e-05	1.22466e-05	0	0	2.39837e-05	0	0.00472458	5.08297e-05	2.59368e-05	0	0	0	0	5.72423e-05	0	0	0	0	3.91225e-05	0	4.54263e-05	1.27482e-05	0	0	2.23143e-05	3.05883e-05	2.33732e-05	0.00183309
85a999a5ad9fa625e9c3b1d5f740024a		0	0	0	0	0	0	0	0	0	0	0	0	0	0	0	0	0	0	0	0	0	0	0	0	0	0	0	0	0	0	0	0	0	0	0	0	0	0	0	0	0	0	0	0	0	0	0	0
85e4cee334c5c92b94b6887468feb33b		0	0	0	3.8983e-05	0	0	0	0	0	0	0	0	0	0	0	0	0	0	0	0	0	0	0	0	0	0.00134427	1.68635e-05	0	2.59368e-05	0	0.00238176	0	0	0	0	0	0	9.27687e-05	0	0	0	0	0	0	0.000476969	0	0	0
8600901d4cfbbe28d392c29225d6aa7b		0	0	0	0	0	0	0	0	0	0	0	0	0	0	0	0	0	8.8234e-06	0	0	0	0	0	0	0	0	0	0	0	0	0	0	0	0	0	0	0.00232128	2.31922e-05	0	0	0	7.22399e-05	8.61555e-05	0	0	0	0	0
860fe47cc0b922ae5d34f07df46194a7		0	0	0	0	0.00022022	0	0	0	0	0	0	0	0	0	0	0	0	0	0	0	0	0	0	0	0	0	0	0	0	0	0	0	0	0	0	0	0	0	0	0	0	0	0	0	0	0	0	0
86211ea0e5885342e2df7d125ab7ac79		0	0	0	0	0	0	0	0	0	0	0	0	0	0	0	0	0	0	0	0	0	0	0	0	0	0	0	0	0	0	0	0	0	0	0	0	0	0	0	0	0	0	0	0	0	0	0	0
863ad44e577bfc441f38cd24b97774bc		0	0	0	0	0	0	0	0	0	0.00611561	1.98435e-05	0	1.33762e-05	2.71225e-05	0	0.00086335	0	0	1.06797e-05	1.65926e-05	0	0	0	0.000214181	0	1.80036e-05	2.52952e-05	2.2591e-05	0	0	0	0	0	0	4.43348e-05	0	0	0	0	0	0	0	0	0	0	0	0	1.56674e-05
867655b3c3298a8e7c9175c705df38c4		0	0	0	0	0	0	0	0	0	0	0	0	0	0	0	0	0	0	0	0	0	0	0	0	0	0	0	0	0	0	0	0	0	0	0	0	0	0	0	0	0	0	0	0	0	0	0	0
869caf9b5b523228fb8d3f886aaa7d3b	ASV233	0	0	0	0.000140339	0.000287979	0.000593893	0	0	0	5.62355e-05	4.96088e-05	0.00664506	0	0	0	8.02228e-05	0.000231027	0	0	0.000141037	0	0	0	0	0.000199864	0	7.58855e-05	0.0074889	0.000110231	0	0	5.59778e-05	0.00416181	0.00452214	0	0	0.00893451	0.000521824	0	0.00110371	0	0	0	0	8.08894e-05	0.000874826	0	0.00401086
86d87b44e451f9acd5ca274e559e4c7d		0	0	0	0	0	0	0	0	0	0	0	0	0	0	0	0.00029415	0	0.000194115	0	0	0	9.79728e-05	0	0	0	0	0	0	0	0	0	0	0	0	0	0	0	0	0	0	0	0.00014448	0.000682065	0	0	0.000116236	0.000444091	0
87208395acb69bc8b1401a105bce0fb7		0	0	0	0	0	0	0	0	0	0	0	0	0	0	0	0	0	0	0	0	0	0	0	0	0	0	0	0	0	0	0	0	0	0	0	0	0	0	0	0	0	0	0	0	0	0	0	0
87359f9083ee312add9b46878245f2df		0	0	0	0	0.000931698	0.000309857	0	0	0	0	0	0	0	0	0	0	0	0	0	0	0	0	0	0	0	0	0	0	0	0	0	0	0	0	0	0	0	0	0	0	0	0	0	0	0	0	0	0
87b5f1fd57dd5375ebfb5f33950f729a		0	0	0	0	0	0	0	0	0	0	0	0	0	0	0	0	0	0	0.000106797	0	0	0	0.000428581	0	0	0	0	0	0	0	0	0	0	0	0	0	0	0	0	0	0	0	0	0	0	0	0	0
87eed9bacbcd2e3bfa3a8a6e640e20b7		0	0	0	0	0	0	0	0	0	0	0	0	0	0	0	0	0	0	0	0	0	0	0	0	0	0	0	0	0	0	0	0	0	0	0	0	0	0	0	0	0	0	0	0	0	0	0	0
88750e0e22730e54c6b4ae8608e071f0		0	0	0	0	0	0	0	0	0	0	0	0	0	0	0	0	2.03847e-05	0	0	0	0	0	0	0	0	0	0	0	0.00495393	0	3.78058e-05	0	0	0	8.86695e-05	0	0	0	0	0	0	0	0	0	1.67357e-05	2.44707e-05	0	0
88ab065e22bb4a6bb10bbcc1e4becb1a		0	0	0	0	0	0	0	0	0	0	0	0	0	0	0	0	0	0	0	0	0	0	0	0	0	0	0	0	0	0	0	0	0	0	0	0	0	0	0	0	0	0	0	0	0	0	0	0
88bb952e2ae4d08f2c80ed9925df0f15		0	0	0	0	0	0	0	0	0	0	0	0	0	0	0	0	0	0	0	0	0	0	0	0	0	0	0	0	0	0	0	0	0	0	0	0	0	0	0	0	0	0	0	0	0	0	0	0
88cdf07f24efa8e8309317d3f00844a1	ASV234	0	0	0	6.23728e-05	5.08199e-05	2.58214e-05	0	0	3.96018e-05	0	1.98435e-05	2.9351e-05	0	0.0037646	0.00278967	1.52805e-05	0	0	2.66991e-05	3.31851e-05	6.97086e-05	0	0	0	0	1.80036e-05	3.37269e-05	0.00280693	1.94526e-05	0	5.04077e-05	3.73185e-05	0	0.00419014	4.43348e-05	0	0	0	4.89031e-05	0	0.00696537	0	2.87185e-05	0	3.06822e-05	0.000208001	9.34929e-05	0
89159cafda506ffd416c4c669dbab720		0	0	0	0	0	0	0	0	0	2.81177e-05	0	2.34808e-05	2.67525e-05	0	0	1.52805e-05	0	0	0	0	1.99167e-05	0	0	0	0	0	0	0	0	0	0	0	0	0.000103036	0	0	0	0	0	0	0	0	0	0	0	0	0	0
89209b686b1d433eb64272116591ccb8	ASV235	0	0	0	0	0.00511587	0.00148473	0	0	0	0	0	0	0	0	0	0	0	0	0	0	0	0	0	0	0	0	0	6.21251e-05	0	0	0	0	0	0	0	0	0	0	0	0	0	0	0	0	0	0	0	0
895f3926664a43b4480f094977e61aaa		0	0	0	0	0	0	0	0	0	0	0	0	0	0	0	0	0	0	0	0	0	0	0	0	0	0	0	0	0	0	0	0	0	0	0	0	0	0	0	0	0	0	0	0	0	0	0	0
89a6d80b513ffa8a138a9a7950ebfcdb	ASV236	0	0	0	0	0	0	0	0	0	0	0	0	0	0	0	0	0	0	0	0	0	0	0	0	0	0	0	0	0	0	0	0	0	0	0	0	0	0	0	0	0	0	0	0	0	0	0	0
89c11230958928f61d3fcb985be19868		0	0	0	0	0.00106722	0	0	0	0	0	0	0	0	0	0	0	0	0	0	0	0	0	0	0	0	0	0	0	0	0	0	0	0	0	0	0	0	0	0	0	0	0	0	0	0	0	0	0
89ffa570afae9ae1d86dc02c4ee8dcc8		0	0	0	0	0	0	0	0	0	0	0	0	0	0	0	0	0	0	0	0	0	0	0	0	0	0	0	0	0	0	0.00466271	0	0	0	0	0	0	3.47883e-05	0	0	0	0	0	0	1.11572e-05	0	0	0
8a0ee9625274ebe46876c0829467c7d4	ASV237	0	0	0	0	0.00587817	0.000555161	0	0	4.4552e-05	0	0	0	0	0	0	0	0	0	0	0	0	0	0	0	0	0	1.9674e-05	0	0	0	0	0	0	0	0	0	0	0	0	0	0	0	0	0	0	0	0	0
8a3a9c6b9c8b21333205bbeeedf1d0d2		0	0	0	0	0	0	0	0	0	0	0	0	0	0	0	0	0	0	0	0	0	0	0	0	0	0	0	0	0	0	0	0	0	0	0	0	0	0	0	0	0	0	0	0	0	0	0	0
8a6bdfab5705e63950adf6b10468e080	ASV238	0	0	0	0	0	0	0	0	0	0	0	0	0	0	0	0	0	0	2.13593e-05	0	0	0	0	0	0	0	0	0	0	0	0	0	0	0	0	0	0	0	0	0	0	0	0	0	0	0	0	0
8a8abc9e808d2e177664bae07b10e5d5		0	0	0	0	0	0	0	0	0	0	2.97653e-05	0	0.00250804	0.00170329	0	1.52805e-05	0	0	1.60195e-05	0	3.98335e-05	8.1644e-06	0	0	0	0	0	0	0	0	0	0	0	3.43454e-05	0	0	0	0	0	4.16493e-05	0	0	0	0	0	0	0	0
8aa9afe84f2bd19e558cbb0ed534ccb2	ASV239	0.000163148	0.00164396	0.000446867	0.000241695	0	0.000658447	0.000134239	0	0.000158407	0.000112471	0	0.000170236	0.000187267	0.000195282	0.000140263	0.00131795	0.00528644	9.26457e-05	0.000202913	0	0.0083252	8.1644e-05	0.000232924	0	0.000223848	0.00182437	0.000168635	0.000265444	0.000181558	0	0	0.000286109	0.000250889	0	0.000266009	0.00419964	0	0.00053342	0.0283638	0	0	9.77363e-05	0	0.000290947	0.000150622	0.000122353	0.000151926	0.026619
8b1ceebab2021e6c4705fff3f414c6dd		0	0	0	0	0	0	0	0	0	0	0	0	0	0	0	0	0	0	0	0	0.00079667	0	0.00279509	0	0	0	0	0	0	0	0	0	0	0	0	0	0	0	0	0	0	0	0	0	0	0	0	0
8b682439203e588037f8032d22362f75	ASV240	0	0	0	0	0	0	0	0	0	0	0	0	0	0	0	0	0	0	0	0	0	0	0	0	0	0	0	0	0	0	0	0	0	0	0	0	0	0	0	0	0	0	0	0	0	0	0	0
8b7072c1152ea80a3e51a441c78cc8f1		0	0	0	0	0	0	0	0	0	0	0	0	0	0	0	0	0	0	0	0	0	0	0	0	0	0	0	0	0	0	0	0	0	0	0	0	0	0	0	0	0	0	0	0	0	0	0	0
8c127115ef8e93c542f92ec7285883ef	ASV241	0	0	0	0	0	0	0	0	0	0	0	0	0	0	0	0	0	0	0	0	0	0	0	0	0	0	0	0	0	0	0	0	0	0	0	0	0	0	0	0	0	0	0	0	0	0	0	0
8c32c477b468b6d2d62b839e216b338e		0	0	0	0	0	0	0	0	0	0	0	0	0	0	0	0	0	0	0	0	0	0	0	0	0	0	0	0	0	0	0	0	0	0	0	0	0	0	0	0	0	0	0	0	0	0	0	0
8c736c7108483c02a2f27308b4db18ac		0	0	0	0	0	0	0	0	0	0	0	0	0	0	0	0	0	0	0	0	0	0	0	0	0	0	0	0	0	0	0	0	0	0	0	0	0	0	0	0	0	0	0	0	0	0	0	0
8cbb0600926fb812646bf818002cec05		0	0	0	0	0	0	0	0	3.46516e-05	2.81177e-05	0	1.76106e-05	0	0	0	0	2.03847e-05	0	0	0	0	0	5.59018e-05	0	0	0	0	0	3.89052e-05	0	0.0132824	2.4879e-05	0	0	0	0	0	0	0	0	0	0	0	0	2.23143e-05	0	0	0
8cbd6eb45d0c49cd842c883a84280f7c		0	0	0	0	0	0	0	0	0	0	0	0	0	0	0	0	0	0	0	0	0	0	0	0	0	0	0	0	0	0	0	0	0	0	0	0	0	0	0	0	0	0	0	0	0	0	0	0
8d56bb421e1bc0a26054d8a580c3ef45	ASV242	6.34466e-05	0	0	0.000179322	0	0.000374411	0	0	5.94027e-05	7.73238e-05	4.4648e-05	5.8702e-05	3.34406e-05	0.00326012	0.000114288	0	2.03847e-05	4.4117e-05	4.27186e-05	0	5.97502e-05	0	9.31697e-05	5.84129e-05	0	0.00711144	0.00105116	0.00277304	0.00118012	0.00296128	5.04077e-05	0.000174153	0	0.00278198	0.000325122	6.94155e-05	0	0.000185537	0.00680731	0	6.05684e-05	4.67435e-05	0.00106976	0	0.000357029	0.000740238	0.0014842	2.08899e-05
8d8ab2861910d285938a28882845bd32		0	0	0	0	0	0	0	0	0	0	0	0	0	0	0	0	0	0	0	0	0	0	0	0	0	0	0	0	0	0	0	0	0	0	0	0	0	0	0	0	0	0	0	0	0	0	0	0
8d93fef3a2d9466fac60bc279a5e177f		0	0	0	0	0	0	0	0	0	0	0	0	0	0	0	0	0	0	0	0	0	0	0	0	0	0	0	0	0	0	0	0	0	0	0	0	0	0	0	0	0	0	0	0	0	0	0	0
8e8064bae8eaa6501e49c4a690b804fd		0	0	0	0	0	0	0	0	0	0	0	0	0	0	0	0	0.000135898	0	0	0	0	4.49042e-05	0	0	0	0	0	0	0	0	0	0	0	0	0	0	0	0	0	0	0	0	0	0	0	0	0	0
8eaababc5c91ddcb733e5bd864990a88	ASV243	0	0	0	0	0	0	0	0	0	0	0	0.000545928	0	0	0	0	0	0	0	0	0	0	0.000913063	0	0	4.20085e-05	0	0	0	0	0	0	0	0	0	0	0	0	0	0	0	0	0	0	0	0	0	0
8f050eaa5883e6dbbb3dc14b57418836	ASV244	5.43828e-05	0	0	2.33898e-05	0	0	0	0	9.90045e-06	4.21766e-05	2.48044e-05	1.17404e-05	0	0	0.00345981	0	4.07695e-05	0	0	1.65926e-05	0	1.22466e-05	2.79509e-05	0	0	2.40048e-05	2.52952e-05	2.2591e-05	0	1.5186e-05	0.00869532	0.00329025	0	4.57938e-05	0	0	0	0.000139153	1.95612e-05	0	0	0	1.43593e-05	0	0	1.8353e-05	0	1.56674e-05
8f3621eca3cc091f1edc959fe8457772		0	0	0	0	0	0	0	0	0	0	0	0	0	0	0	0	0	0	0	0	0	3.67398e-05	0	0	0	0	0	0	0	0	0	0	0	0	0	0	0	0	0	0	0	0	0	0	0	0	0	0
8f388eb2b2527e24911b2880974cb210		0	0	0	0	0.000660659	0	0	0	0	0	0	0	0	0	0	0	0	0	0	0	0	0	0	0	0	0	0	6.77729e-05	0	0	0	0	0	0	0	0	0	0	0	0	0	0	0	0	0	0	0	0
8f4b702cf0ef107c51c0eb606cb4c265		0	0	0	0	0	0	0	0	0	0	0	0	0	0	0	0	0	0	0	0	0	0	0	0	0	0	0	0	0	0	0	0	0	0	0	0	0	0	0	0	0	0	0	0	0	0	0	0
8fd23f9145bade18197b6274e5ef0c4d	ASV245	3.62552e-05	0.000821982	0	0	0.00145684	0	0	0	0	0	4.96088e-05	1.76106e-05	0	2.1698e-05	3.11695e-05	0	0	2.20585e-05	0	0	0	0	0	0	0	0.0024545	0	0	0	3.79651e-05	0	0	0	3.43454e-05	0	0	0.00131781	0.000150749	0	0	0	0	2.87185e-05	0.0119127	1.9525e-05	0.000483296	0.00061939	0.00260079
9002e107198a6f6c503d22752192a36f		0	0	0	0	0	0	0	0	0	0	0	0	0	0.000130188	0	0	0	0	0	0	0	9.79728e-05	0.000251558	0	0	0	0.00019674	0	0	0	0	0	0	0	0.0168768	0	0	0	0.00344278	0	0	0.00014023	0	0	0	0	0.0149705	0.00170253
90b1dd1ff44af600ef3e8cd48f4d22ca		0	0	0	0	0	0	0	0	0	0	0	0	0	0	0	0	0	0	0	0	0	0	0	0	0	0	0	0	0	0	0	0	0	0	0	0	0	0	0	0	0	0	0	0	0	0	0	0
90b91f56b5db55b317939fb0136a7fa7	ASV246	0	0	0.000893735	0	0	0	0	0	0	0	0	0	0	0	0	0	0	0	0	0	0	0	0	0	0	0	0	0	0	0	0	0	0	0	0	0	0	0	0	0	0	0	0	0	0	0	0	0
90bf71fc46a6596245504a068cfbd7aa		0	0	0	0	0	0	0	0	0	0	0	0	0	0	0	0	0	0	0	0	0	0	0	0	0	0	0	0	0	0	0	0	0	0	0	0	0	0	0	0	0	0	0	0	0	0	0	0
913fc40e703eaaf047f505b238aa79a8		0	0	0	0	0	0	0	0	0	0	0	0	0	0	0	0	0	0	0	0	0	0	0	0	0	0	0	0	0	0	0	0	0	0	0	0	0	0	0	0	0	0	0	0	0	0	0	0
92439f8e334beb5e374194acd0aeb708	ASV247	0	0	0	0	0	0	0	0	0	0	3.96871e-05	0.000322861	0	0.000683486	0.00117925	0	0.000183463	0	3.73788e-05	0	0.000229043	0	0	0	0	0	0.00019393	0	0.00101802	0	0	0	0.00121017	0	0	0	0	0	0	0	0	0	0	0.000856676	0.000248247	0	0	0
924c7983e3922a0af602589f57b070a2		0	0	0	0	0	0	0	0	0	0	0	0	0	0	0	0	0	0	0	0	0	0	0	0	0	0	0	0	0	0	0	0	0	0	0	0	0	0	0	0	0	0	0	0	0	0	0	0
92583cdf0c67fac11677eb010c18159a		0	0	0	0	0	0	0	0	0	0	0	0	0	0	0	7.64027e-06	0	0	0	0	0.00295764	0	0	0	0	0	0	0	0	0	0	0	0	0	0	0	0	0	0	0	0	0	0	0	0	0	0	0
9259db54935256e4596f4947f8179cee		0	0	0	0	0	0	0	0	0	0	0	0	0	0	0	7.64027e-06	6.79491e-05	0	0	0	0	0	9.31697e-06	0	0	0	0	0	0	0	0	0	0	0	0	0	0	0	0	0	0	0	0	0	0	0	0	0
92b97cd378244722d3a06ddc7a2458ec	ASV248	0.000199404	0.00986379	0.000714988	0.000155932	0.00218526	0.000387322	0.000352379	0.000161264	0.0101925	0.000239001	0.00879565	0.00843547	0.00951719	0.000282074	0.000197407	0.000152805	0.000197052	0.000149998	0.00029369	0.00192474	0.0222171	0.000114302	0.000288826	0.000223916	0.00270216	0.0168094	0.000331648	0.00347336	0.0218129	0.00441913	0.0072587	0.00789287	0.007202	0.0103265	0.000354678	0.0112685	0.00029016	0.000347883	0.0066606	0.000124948	0.000302842	0.000293209	0.000129233	0.00483295	0.00362887	0.00316895	0.000747943	0.00517548
92dd3f958b0e32ef68fd40b234295920		0	0	0	0	0	0	0	0	0	0	0	0	0	0	0	0	0	0	0	0	0	0	0	0	0	0	0	0	0	0	0	0	0	0	0	0	0	0	0	0	0	0	0	0	0	0	0	0
92e1d5b8d485e9ce3bfb9ca2972acd7b		0	0	0	0	0	0	0	0	0	0	0	0	0	0	0	0	0	0	0	0	0	0	0	0	0	0	0	0	0	0	0	0	0	0	0	0	0	0	0	0	0	0	0	0	0	0	0	0
92ec00fa5284b990b72731c5386d16a0	ASV249	0	0	0	0	0	7.74643e-05	0	0	2.47511e-05	0	0	0	0	0	0	0	0	0	3.2039e-05	0	0	0	0	0	0	0	0	3.38864e-05	0	0	0	0	0	0	0	0	0	0	4.89031e-05	0	0	0	0	0	0	0.00431296	0.000829749	0
9319499b5ebccacd626b1456ac749d6d		0	0	0	0	0	0	0	0	0	0	0	0	0	0	0	0	0.0004009	0	0	0	0	0	0	0	0	0	0	0	0	0	0	0	0	0	0	0	0	0	0	0	0	0	0	0	0	0	0	0
934fb527292434cbcc0c70247ecfbbc3	ASV250	0	0	0	0	0	0	0	0	0	4.21766e-05	0	0	0	0	0	0	0	0	0	0	0	0	0	0	0	0	0	0	0	0	0	0	0	0	0	0	0	0	0	0	0	0	0	0	1.9525e-05	1.22353e-05	0	0
93d515f71f36a9283a14721a3d1bef38		0	0	0	0	0.000626779	0	0	0	0	0	0	0	0	0	0	0	0	0	0	0	0	0	0	0	0	0	0	0	0	0	0	0	0	0	0	0	0	0	0	0	0	0	0	0	0	0	0	0
94607e7e5c574c706ea4ed2bdf75b024	ASV251	0	0	0	1.55932e-05	0.000914758	0	5.03398e-05	0	0	1.40589e-05	0	0	2.00643e-05	0	0	1.14604e-05	0	8.8234e-06	0	0.00435555	0	0	4.65849e-05	0	0.00300596	0	1.40529e-05	0.00052524	0	0	0	1.86593e-05	0	0	7.38913e-05	0	0	0	0	0	0	0	0	0	1.39465e-05	0	0	0
94b7c3bac1b18b396b55ab51896e689d	ASV252	0	0	0	0	0	0	0	0	0	0	0	0	0	0	0	0	0	0	0	0	0	0	0.00639144	0	0	0	0	3.95342e-05	0	0	0	0	5.90327e-05	0	0	0	0	0	0	0	0	0	0	0	1.67357e-05	0	0	0
94fb2924ed0abc33015c046b4c3cd01f		0	0	0	0	0.00023716	0	0	0	0	0	0	0	0	0	0	0	0	0	0	0	0	0	0	0	0	0	0	0	0	0	0	0.00149274	0	0	0	0	0	0	0	6.2474e-05	0	0	0	0	0	0	0	0
9548396d45074b44ee7f8506a5138512	ASV253	0	0.00234852	0	0.000218305	0	7.74643e-05	0.00011746	0	0	0	0	0	0.000100322	0	0	0.00057302	4.07695e-05	0.000158821	0	0	0	0	0	0	0	4.80097e-05	0	7.34206e-05	7.78104e-05	0	7.56115e-05	0	0.00250889	0.00378944	0	0	0.00010881	0	0.000117367	0	0.00308899	0.000390945	0.00245543	0.0116864	0.00209755	0	5.84331e-05	8.87821e-05
95c6887e076d8720a7ff9d48778b839e		0	0	0	0	0	0	0	0	0	0	0	5.28318e-05	0	0	0	0	0	0	0	0	2.98751e-05	0	0	0	0	0	0	0	0	0	0	1.24395e-05	5.90327e-05	5.72423e-05	0	0	0	0	0.00576079	0	0	0	0	0	0	0	0	0
963c1f863faae124e44c9af98c3b396f		0	0	0	0	0	0	0	0	0	0	0	0	0	0	0	0	0	0	0	0	0.00138421	0	0.000139755	0	0	0	0	0	0	0	0	0	0	0	0	0	0	0	0	0	0	0	0	0	0	0	0	0
966e44c8a39d97bc1d86eccd09a204dc	ASV254	0	0	0.00138529	0	0	0	0	0	0	0	2.97653e-05	2.34808e-05	0	0	4.15593e-05	0.000496617	0	0	0	0	0	0	0	0	0	0	0	0	0.000726231	0	0	0	0	0	0	0	0	0	0	0	0	0	0	0	0	0.000642355	0	0.000349906
968e9ae0d1fffcd235af138afd348fd2		0	0	0	0	0	0	0	0	0	0	0	0	0	0	0	0	0	0	0	0	0	0	0	0	0	0	0	0	0	0	0	0	0	0	0	0	0	0	0	0	0	0.00035695	0.000423598	0	0	0.000330354	0.000420718	0
96ae113932c4d5ef394f87761db06d88		0	0	0	0	0	0	0	0	0	0	0	0	0	0	0	0	0	0	0	0	0	0	0	0	0	0	0	0	0	0	0	0	0	0	0	0	0	0	0	0	0	0	0	0	0	0	0	0
96d0f816130691843827c7bfc9d13bc8		0	0	0	0	0	0	0	0	0	0	0	0	0	0.00336861	0	0	0	0	0	0	0	0	0	0	0	0	0	0	0	0	0	0.00225155	0	0	0	0	0	0	0	0	0.00293757	0	0	0	0	0	0.000549271	0
970efe30714240e08e81701cd253091c		0	0	0	0	0	0	0	0	0	0	0	0	0	0	0	0	0	0	0	0	0	0	0	0	0	0	0	0	0	0	0	0	0	0	0	0	0	0	0	0	0	0	0	0	0	0	0	0
97c610ad0e456d4d19e49fb168d4e8a7	ASV255	0	0	0	0	0	0	0	0	2.97014e-05	0	0	0	1.33762e-05	2.1698e-05	0	0	0	8.8234e-06	1.06797e-05	3.31851e-05	0	1.22466e-05	0	0	0	0	0	1.12955e-05	0	0	0	0.00847753	0	0	0	3.47078e-05	2.418e-05	0	0	0	0	0	0	0	8.36787e-06	1.22353e-05	0	2.61124e-05
97ef52878f5cb236687ea8b580034068		0	0	0	0	0	0	0	0	0	0	0	0	0	0	0	0	0	0	0	0	0	0	0	0	0	0	0	0	0	0	0	0	0	0	0	0	0	0	0	0	0	0	0	0	0	0	0	0
9818d6722c49a69a0fb0af65566b9553		0	0	0	0	0	0	0	0	0	0	0	0	0	0	0	1.14604e-05	2.71796e-05	0	0	0	0	0	0	0	0	0	0	0	0	0	0.00564566	0	0	0	0	0	0	0	4.89031e-05	0	0	0	0	0	1.9525e-05	0	0	0
989a80df0feef0824dac3f5d08642c1a	ASV256	0	0	0	0	0	0	0	0	0	0	0	0	0	0	0	0	0	0	0	0	0	0	0	0	0	0	0	0	0	0	0	0	0	0	0	0	0	0	0	0	0	0	0	0	0	0	0	0
98b2dde4b45c4e6a377fc9ead503f72e	ASV257	0	0	0	0	0	0	0	0	0	0	0	0	0	0	0	0	0	0	0	0	0	0	0	0	0	0	0	0	0	0	0	0	0	0	0	0	0	0	0	0	0	0	0	0	0	0	0	0
9999d3de580303ebabebe2306cbcd14a		0	0	0	0	0	0	0	0	0	0	0	0	0	0	0	0	0	0	0	0	0	0	0	0	0	0	0.000803825	0	0	0	0	0	0	0	0	0	0.0042315	0	0	0	0	0	0	0	0	0	0	0
999a314ad881b0b6e34aaa94547855e1		0	0	0	0	0	0	0	0	0	0	0	0	0	4.3396e-05	0	0	0	0	0	0	0	0	0	0	0	0	0	0	0	0	0	0	0	0	0	0	0.00600873	0	0	0	0	0	0	0	0	0.000299766	0	0
9a0b297a932e6ec79c9e14606fd20704		0	0	0	0	0	0	0	0	0	0	0	0	0	0	0	0	0	0	0	0	0	0	0	0	0	0	0	0	0	0	0	0	0	0	0	0	0	0	0	0	0	0	0	0	0	0	0	0
9a0e01a455b494a703e8c8ee1e698fbf		0	0	0	0	0	0	0	0	0	0	0	0	0	0	0	0	0	0	0	0	0	0	0	0	0	0	0	0	0	0	0	0	0	0	0	0	0	0	0	0	0	0	0	0	0	2.44707e-05	0	0
9a78f9391cf4c485cba49141a0eff1f5		0	0	0	0	0	0	0	0	0	0	0	0	0	0	0	0	0	0	0	0	0	0	0	0	0	0	0	0	0	0	0	0	0	0	0	0	0	0	0	0	0	0	0	0	0	0	0	0
9aacfa5541bb73d1eee6058ec2d7c579	ASV258	7.25104e-05	0	0.000178747	0	0	0	3.35599e-05	0	1.98009e-05	4.21766e-05	0.00434573	0.00217197	2.67525e-05	0.0034554	4.67542e-05	0	3.39745e-05	0	0	0	3.98335e-05	1.22466e-05	1.86339e-05	0	0	0	1.12423e-05	0	3.2421e-05	3.03721e-05	3.78058e-05	0	4.42746e-05	3.43454e-05	0	0	0	0	1.95612e-05	0	0	2.1247e-05	0	0	1.67357e-05	0.00044659	0	2.61124e-05
9ab36e71848372f2fa27e710392b7985	ASV259	0	0.0058713	0	0	0.00254099	0.00153638	0	0	0.0137963	0.00579928	0.00601755	0.0052597	0.00848722	0.00797943	0	0.000133705	0.000298976	0.000185291	0	0	0	0.000183699	0	0	0.0227126	0.00711744	0.0114166	0.0123177	0.004513	0.00328018	0	0.0082163	0.0270222	0.00820855	0.00712312	0	0.00964782	0.000753746	0.00794186	0.00062474	0.00531488	0.000165727	0	0.00769392	0.00309332	0.00472896	0	0.00841863
9b38e28044c6400fbddcca6230247285		0	0	0	0	0	0	0	0	0	0	0	0	0	9.76409e-05	1.03898e-05	0	0	0	0	0	0	0	0	0	0	0	0	0	0	0	0	0	0	0	0	0	0	0	0	0	0	0	0	0	0	0	0	0
9bbed8da0b595bc23088e29b227e19ec		0	0	0	0	0	3.87322e-05	0	0	1.48507e-05	1.40589e-05	1.48827e-05	0	1.33762e-05	1.0849e-05	1.55847e-05	0	0	0	0	0	0	0	0	0	0	0	0	0	0	0	0	0	0	0	0	0	0	0	0	0	0	0	0	0	0	0	0	0
9bc24cfeb726dbd7ff0c530bb9f2c44e		0	0	0	2.33898e-05	0	0	0	0	0	0.00320542	1.48827e-05	0	0	0	0	0	0	0	0	0	0	0	0	0	0	0	1.40529e-05	0	0	0	0	0	0	0	2.95565e-05	0	0	0	0	0	0	0	0	0	0	0	0	0
9c099897daa40c367f1b8880fe6d8fc4		0	0	0	0	0	0	0	0	0	0	0	0	0	0	0	0	0	0	0	0	0	0	0	0	0	0	0	0	0	0	0	0	0	0	0	0	0	0	0.000557495	0	0	0	0	0	0	0	0	0
9c32e591d1e4538eeac23a68d8ab6b16		0	0	0	0	0	0	0	0	0	0	0	0	0	0	0	0	0	0	0	0	0	0	0	0	0	0	0	0	0	0	0	0	0	0	0	0	0	0	0	0	0	0	0	0	0	0	0	0
9c378f40f1ff2d423dbd61bf7ac25178		0	0	0	0	0.00181258	0	0	0	0	0	0	0	0	0	0	0	0	0	0	0	0	0	0	0	0	0	0	0	0	0	0	0	0	0	0	0	0	0	0	0	0	0	0	0	0	0	0	0
9cba0a5ae153c5066f530e2d7d7505cf		0	0	0	0	0	0	0	0	0	0	0	0	0	0	0	0	0	0	0	0	0	0	0	0	0	0	0	0	0	0	0	0	0	0	0	0	0	0	0	0	0	0	0	0	0	0	0	0
9cdf66ce2e3faa7e087ba866059eaa76		0	0	0	0	0	0	0	0	0	0	0	0	0	0	0	0	0	0.000101469	0	0	0	0.000228603	0	0	0	0	0	0	0	0	0	0	0	0	0	0	0	0	0	0	0	0.000386696	0	0	0	0	0.00123878	0
9d0fb774421a89508ae772098b361bc4	ASV260	0.000117829	0	0	0	0	0	0.000184579	0	0	2.81177e-05	0	0	0	2.1698e-05	0	0	0	0	0	2.48888e-05	0	0	2.79509e-05	1.9471e-05	3.19783e-05	0	1.9674e-05	2.2591e-05	0	0	0	0.00770006	0.00762998	3.43454e-05	0	0	0	4.63843e-05	0.00168227	0	0	0	2.87185e-05	8.08185e-05	2.23143e-05	0	0	0
9d55f35c6ea2ccf2591ef59d72072209		0	0	0	0	0	0	0	0	0	0	0	0	0	0	0	0	0	0	0	0	0	0	0	0	0	0	0	0	0	0	0	0	0	0	0	0	0	0	0	0	0	0	0	0	0	0	0	0
9d6d71531bfdcce790a24fa45e53f558	ASV261	0	0	0	0	0	0	0	0	0	0	0	0	0	0	0	0	0	0	5.33983e-06	0	0	0	0	0	0	0	0	0	0	0	0	0	0	0	0	0	0	0	0	0	0	0	0	0	0	0	0	0
9d8c6ee560685a6e627bcdc4c597338e		0	0	0	0	0	0.000219482	0	0	0	0	0	0	0	0	0	0	0	0	0	0	0	0	0	0	0	0	0	0	0	0	0	0	0	0	0	0	0	0	0	0	0	0	0	0	0	0	0	0
9d95c5b90ebd4cd8df0d565ac78d26fe	ASV262	0	0	0	0	0	0	0	0	0	0	0	0	0	0	0	0	0	0	0	0	0	0	0	0	0	0	0	0	0	0	0	0	0	0	0	0	0	0	0	0	0	0	0	0	4.46287e-05	0.000672943	0.00302683	0.00661688
9df5ff8b6ce84b89bb1e38b52d2ff180		0	0	0	0	0	0	0	0	0	0	0	0	0	0	0	0	0	0	0	0	0	0	0	0	0	0	0	0	0.00394888	0	0	0	0	0	0	0	0	0	0	0	0	0	0	0	0	0	0	0
9e05fbdd018e9e9d6d72158f5dfeb267	ASV263	0	0	0	0	0	0	0	0	0	0	0	0	0	0	0	0	0	0	0	0	0	0	0	0	0	0	0	0	0	0	0	0	0	0	0	0	0	0	0	0	0	0	0	0	0	0	0	0
9e34482e60fdc6f0806f05bb5c1b743e	ASV264	0	0	0	0	0	0	0	0	0	0	0	0	0	0	0	0	0	0	0	0	0	0	0	0	0	0	0	0	0	0	0	0	0	0	0	0	0	0	0	0	0	0	0	0	0	0	0	0
9e86fc437dd25f85dca7bf87b26e5e62	ASV265	0	0	0	0	0	0	0	0	0	0	0	0	0	0	0	0	0	0	0	0	0	0	0	0	0	0	0	0	0	0	0	0	0	0	0	0	0	0	0	0	0	0	0	0	0	0	0	0
9eb3fecf3ef12bdda549f26701940d08		0	0	0	0	0	0	0	0	0	0	0	0	0	0	0	0	0	0	0	0	0	0	0	0	0	0	0	0	0	0	0	0	0	0	0	0	0	0	0	0	0	0	0	0	0	0	0	0
9fb8d570b28b88fceff8ea207ecfa554		0	0	0	0	0	0	0	0	0	0	0	0	0	0	0	0	0.000292181	0	2.13593e-05	0	0	0	0.000354045	0	0	0	0	0	0	0	0	0	0	0	0	0	0	0	0	0	0	0	0	0	0	0	0	0
9fb924dfc65d629aedf5389f4040a3d2	ASV266	0	0	0	0	0	0	0	0	0	0	0	0	0	0	0	0	0	0	0	0	0	0	0	0	0	0	0	0	0	0	0	0	0	0	0	0	0	0	0	0	0	0	0	0	0	0	0	0.000156674
9fdb06e376517d103acda405579f6786		0	0	0	0	0	0	0	0	0	0	0	0	0	0	0	0	0	0	0	0	0	0	0	0	0	0	0	0	0	0	0	0	0	0	0	0	0	0	0	0	0	0	0	0	0	0	0	0
9fe6091f6041cb0637ba51d3093a89b1	ASV267	0	0	0	0	0	0	0	0	0	0	0	0	0	0	0	0	0	0	0	0	0	0	0	0	0	0	0	0	0	0	0	0	0	0	0	0	0	0	0	0	0	0	0	0	0	0	0	0
a0966855b1b8ba7777b58d49bab7087a	ASV268	0	0	0	0	0	0	0	0	0	0	0	0	2.00643e-05	0	0	0	0	0	1.60195e-05	0	0	0	0	0	0	0	1.9674e-05	0	0	0	0	0	0	0	0	0	0	0	0	0	0.00401266	0	2.15389e-05	0	8.36787e-06	0	0	0
a1099ce428b2a0f5b34ea2cf4132befe		0	0	0	0	0.00157542	0.00116197	0	0	0	0	0	0	0	0	0	0	0	0	0	0	0	0	0	0	0	0	0	0	0	0	0	0	0	0	0	0	0	0	0	0	0	0	0	0	0	0	0	0
a12671820316eb02682faee1092911da		0	0	0	0	0.0012705	0	0	0	0	0	0	0	0	0	0	0	0	0	0	0	0	0	0	0	0	0	0	0	0	0	0	0	0	0	0	0	0	0	0	0	0	0	0	0	0	0	0	0
a1436583644c30d5e1862f648c22cdbf		0	0	0	0	0	0	0	0	0.000737584	0	0	0	0	0	0	0	0	0	0	0	0	0	0	0	0	0	0	0	0	0	0	0	0	0	0	0	0	0	0	0	0	0	0	0	0	0	0	0
a16576baab0869db14e286116ef2ca47		0	0	0	0	0	0	0	0	0	0	0	0	0	0	0	0	0	0	0	0	0	0	0	0	0	0	0	0	0	0	0	0	0	0	0	0	0	0	0	0	0	0	0	0	0	0	0	0
a1b7acde18939c357db0d27388504c33		1.81276e-05	0	0	0	0	0	0	0	0	0	0	0	0	0	0	0.000362913	0	0	0	0	0	0	0	0	0	0	0	0	0	0	0	0	0	0	0	0	0	0	0	0	0	0	0	0	0	0	0	0
a1efc0519d253d6004c26e9dbe8109cd	ASV269	0	0	0	0	0	0	0	0	0	0	0	0	0	0	0	0	0	0	0	0	0	0	0	0	0	0	1.9674e-05	0	0	0	0	3.73185e-05	0	0	0	0	0	0	0	0	0.00184734	0	0	0	0	0	0	0.00133173
a20165a18eaa9943779690244c20c7d0	ASV270	0.000117829	0.00775012	0	0.000257288	0.0001694	0.000103286	0.000134239	0	0.0108756	0.000112471	0.00174127	8.21828e-05	8.02574e-05	0.000103065	0.00517413	8.02228e-05	0.000129103	0	7.47576e-05	0.00575762	0	0.000126548	0.000149072	6.81484e-05	0.0045569	0.000144029	0.003828	0.00171126	0.000136168	0.000121488	8.82134e-05	0.000199032	0.00463407	0.00768192	0.00579307	0.0109214	0.0051987	0.00032469	8.80256e-05	0	0.00595085	0.000565171	0.000129233	9.69822e-05	0.00576268	0.000464943	0.000116866	9.40046e-05
a2258d3b5004363f411b0b2f31d5eb82		0	0	0	0	0.001694	0	0	0	0	0	0	0	0	0	0	0	0	0	0	0	0	0	0	0	0	0	0	0	0	0	0	0	0	0	0	0	0	0	0	0	0	0	0	0	0	0	0	0
a25c3305452ad96e253a924a339df8e4		0	0	0	0	0	0	0	0	0	0	0	0	0	0	0	0	0	0	0	0	0	0	0	0	0	0	0	0	0	0	0	0	0	0	0	0	0	0	0	0	0	0	0	0	0	0	0	0
a278698ef38f9f8261a2bcf6edfa84eb	ASV271	0	0	0	0	0	0	0	0	0	0	0	0	0	0	0	0	0	0	0	0	0	0	0	0	0	0	0	0	0	0	0	0	0	0	0	0	0	0	0	0	0	0	0	0	0	0	0	0
a288d408b55b3518963071265834e23b	ASV272	0.000244723	0.00176139	0.000670301	0.000226101	0.000355739	0.000464786	0.000268479	0	0.00693032	0.00175033	0.00230185	0.00516577	0.0052301	0.00308111	0.0205563	0.000439315	0.000237822	0.000110292	0.00030437	0.0198032	0.00145392	0.000183699	0.000372679	0.000146032	0.000183875	0.0119724	0.00259978	0.00392518	0.0157825	0.000197418	0.00550704	0.0102004	0.00575569	0.00854055	0.0165664	0.00289231	0.0002418	0.000614593	0.00552605	0	0.000166563	0.000475933	0.000430778	0.000177801	0.00297896	0.000844238	0.000198672	0.0013944
a28a66e83cff06b96aab4d94bafee3d8	ASV273	0	0	0	0	0	0	0	0	0	0	0	0	0	0	0	0	0	0	0	0	0	0	0	0	7.99456e-05	6.00121e-05	0	0	0	0	0	4.97581e-05	0.00309922	0	0	0.00201305	0	0.000637785	0.000743327	0.00204082	0	0	0	0	0	0	0.000245419	0.00581784
a2f8fabdd4cc1bcc18d627105c721576		0	0	0	0	0	0	0	0	0	0.00110362	0	0	0	0	0	0	0	0	0	0	0	0	0	0	0	0	0	0	0	0	0	0	0	0	0	0	0	0	0	0	0	0	0	0	0	0	0	0
a2f9fdb89af0a6e3cc33c43d7d38edcf		0	0	0	0	0	0	0	0	0	0	0	0	0	0	0	0	0	0	0	0	0	0	0	0	0	0	0	0	0	0	0	0	0	0	0	0	0	0	0	0	0	0	0	0	0	0	0	0
a32e23b670ad729e6334a70e9fc20435	ASV274	5.43828e-05	0	0	1.55932e-05	0	0	0	0	1.98009e-05	0	0	0	0	0	0	0	0	0	0	0	0	0	0	0	2.39837e-05	1.80036e-05	1.12423e-05	0	2.59368e-05	0	0	0	0	0	0	0	3.627e-05	0	3.91225e-05	0	0	0	0	0	0.00535823	0	5.84331e-05	0
a34f530482110d29f899c72a1076e53c		0	0	0	0	0	0	0	0	0	0	0	0	0	0	0	0	0	0	0	0	0	0	0	0	0	0	0	0	0	0	0	0	0	0	0	0	0	0	0	0	0	0	0	0	0	0	0	0
a374383a640475c0ad60fabc0ee0a756		0	0	0	0	0	0	0	0	0	0	0	0	0	0	0	0	0	0.00152645	0.00388205	0	0	0	0	0	0	0	0	0	0	0	0	0	0	0	0	0	0	0	0	0.00141608	0	0	0	0	0	0	0	0
a3a6451dc6360ad98735e93002e9a057	ASV275	0	0.00117426	0	0	0	0	0.000184579	0	0	0	0	0	0	0	0	0	0	0	0	0	0	0	0	0	0	0	0	0	0	0	0	0	0	0	0	0	0	0	0	0	0	0	0	0	0	0	0	0
a3b52282f5d167d8728cf43f51b696ef	ASV276	0	0	0	0	0	0	0	0	0	0	0	0	0	0	0	0	0	0	0	0	0	0	0	0	0	0	0	0	0	0	0	0	0	0	0	0	0	0	0	0	0	0	0	0	0	0	0	0
a3f1db81cb6228861c328aee5ce3a308		0	0	0	0	0	0	0	0	0	0	0	0	0	0	0	0	0	0	0	0	0	0	0	0	0	0	0	0	0	0	0	0	0	0	0	0	0	0	0	0	0	0	0	0	0	0	0	0
a3f4ea204fb85f15121dc918174223eb		0	0	0	0	6.77599e-05	0	0	0	4.4552e-05	0	4.96088e-06	0	6.0193e-05	3.79715e-05	0	0	0	0	0	0	0	0	0	0	0	8.4017e-05	0	5.64774e-06	0	0	0	0	0	0	0	0	0	0	0	0	0	0	0	0.000355602	0	0	0	0
a402d1b7f523fda6b2a48f4fd1e6573e		0	0	0	0	0	0	0	0	0	0	0	0	0	0	0	0	0	0	0	0	0	0	0	0	0	0	0	0	0	0	0	0	0	0	0	0	0	0	0	0	0	0	0	0	0	0	0	0
a41098617327f1749d381acf8ff4c011	ASV277	0	0	0	0	0	0	0	0	0	0	0	0	0	0	0	0	0	0	0	0	0	0	0	0	0	0	0	0	0	0	0	0	0	0	0	0	0.00022971	0	0	0	0	0.000280461	0	0	0	0	0.00079469	0
a41af7615053157288b04ba8a64556f2		0	0	0	0	0	0	0	0	0	0	0.000342301	0	0	0	0	0	0	0	0	0	0	0	0	0	0	0	0	0.00047441	0	0	0	0.000155494	0	0	0.000384235	0	0	0	0	0	0	0	0	0	0	0	0	0
a482d23db523a2e3a47c0918649f6c50		0	0	0	0	0	0	0	0	0	0	0	0	0	0	0	0	0	0	0	0	0	0	0	0	0	0	0	0	0	0	0	0	0	0	0	0	0	0	0	0	0	0	0	0	0	0	0	0
a4ee380d23e5a73e522567d40414f391		0	0	0	0	0	0	0	0	0	0	0	0	0	0	0	0	0	0	0	0	0	0	0	0	0	0	0	0	0	0	0	0	0	0	0	0	0	0	0	0	0	0	0	0	0	0	0	0
a52b076a05275d3f9cc9602e3be63a85		0	0	0	0	0	0	0	0	0	0	0.00584888	4.10914e-05	0	0	0	0	0	0	0	0	0	0	9.31697e-05	0	3.99728e-05	0	1.40529e-05	0	0	0	0	0	0	0	0	0	0	0	0	0	0	0	0	0	0	0	0	0
a56e006210f9008885f9c9162dea5434		0	0	0	0	0	0	0	0	0	0	0	0	0	0	0	0	0	0	0	0	0	0	0	0	0	0	0	0	0	0	0	0	0	0	0	0	0	0	0	0	0	0	0	0	0	0	0	0
a5791eb53c95fcb2a241d10c4f061641		0	0	0	0	0	0	0	0	0	0	0	0	0	0	0	0	0	0	0	0	0	0	0	0	0	0	0	0	0	0	0	0	0	0	0	0	0	0	0	0	0	0	0	0	0	0	0	0
a5816e01402bb19d1ef38e6462eb0547		0	0	0	0	0	0	0	0	0	0	0	0	0	0	0	0	0	0	0	0	0	0	0	0	0	0	0	0	0	0	0	0	0	0	0	0	0	0	0	0	0	0	0	0	0	0	0	0
a5d21ab581b784c109cf2e1c7166908e		0	0	0	0	0	0	0	0	0	0	0	0	0	0	0	0	0	0	0	0	0	0	0	0	0	0	0	0	0	0	0	0	0	0	0	0	0	0	0	0	0	0	0	0	0	0	0	0
a5ed7393707b5427bb184c2ff2cf09fe		0	0.00187882	0	0	0.00409947	0	0	0	0	0	0	0	0	0	0	0	0	0	0.00132428	0	0	0	0	0	0	0	0	0	0	0	0	0	0	0	0	0	0	0	0	0	0	0	0	0	0	0.000507766	0	0
a609d08f6f90c56390aa88ef64324911		0	0	0	2.33898e-05	0	0	0	0	1.48507e-05	0	0	0	2.67525e-05	0	0	0	0	0	0	0	0	0	0	0	0	0	0	0	0.00365709	1.5186e-05	0	0	0	0	0	0	0	0	0	0	0	0	0	0	1.39465e-05	0	0	0
a768f4b003f06bb46b92d3f46bab784e		0	0.00375763	0	0	0	0	0	0	0.00288598	0	0	0.00124448	0	0	0	0.00131031	0	0.000127939	0	0	0	0	0	0	0	0	0	0	0	0	0	0	0	0	0	0	0	0	0	0	0	0	0	0	0	0	0	0
a7a7e20eccd25ca03bd6729978d0a19a		0	0	0	0	0	0.00134272	0	0	0	0	0	0	0	0	0	0	0	0	0	0	0	0	0	0	0	0	0	0	0	0	0	0	0	0	0	0	0	0	0	0	0	0	0	0	0	0	0	0
a7b6f3fd72984e0098c4806a27437213		0	0	0	0	0	0	0	0	0	0	0	0	0	0	0	0	0	0	0	0	0	0	0	0	0	0	0	0	0	0	0	0	0	0	0	0	0	0	0	0	0	0	0	0	0	0	0	0
a83ae6d4ff3befeceb3c84d318d827ec		0	0	0	0	0	0	0	0	0	0	0	0	0	0	0	0	0	0	0	0	0	0	0	0	0	0	0	0	0	0	0	0	0	0	0	0	0	0	0	0	0	0	0	0	0	0	0	0
a875d07c64cd05b6321392046773bb0d	ASV278	0	0	0	0	0	0	0	0	0	0	0	0	0	0	0	0	0	0	0	0	0	0	2.79509e-05	0	0	0	0	0	0	0	0	0	0	0	0	0	0	0	0	0	0	0	0	0	0	0	0	0
a9538172967c7ce4937e521bb473df36	ASV279	1.81276e-05	0.000939408	0	5.45762e-05	0	0	0	0	2.47511e-05	0	0.00165694	5.28318e-05	0	0	0.00184419	0	0.000271796	5.73521e-05	4.80584e-05	0	0.000219084	0	0	0	0.000615581	0.00471095	0.000368185	0.00101659	0.00146543	0.00135156	0.000630096	0	0.00216945	0.00247287	0	0	0.00014508	0.000115961	0	0	0	3.39952e-05	0	0.00423489	2.51036e-05	0.000146824	0.000292165	0.000182787
a96d8ba72f109fe200d4c85a31a8f761	ASV280	0.0110216	0.0369892	0.0180981	0.0117807	0.0150088	0.0122265	0.0133736	0.0187067	0.0127914	0.0149094	0.0128437	0.0124977	0.0143728	0.0124275	0.0119795	0.708528	0.0532449	0.834636	0.0115554	0.0114323	0.0156446	0.954912	0.0130438	0.941052	0.0140624	0.0113843	0.0140192	0.0147124	0.0137206	0.0119134	0.0142906	0.0165135	0.0150976	0.0444544	0.0154876	0.0145657	0.0139639	0.00939283	0.0127539	0.648667	0.0140973	0.771565	0.825643	0.0175538	0.590328	0.419807	0.564931	0.0124817
a97a2703f82e1e93722ddbf2043ee129		0	0	0	0	0	0	0	0	0	0	0	0	0	0	0	0	0	0	0	0	0	0	0	0	0	0	0	0	0	0	0	0	0	0	0	0	0	0	0	0	0	0	0	0	0	0.000666826	0.000350598	0
aa0b67267cf9f7b08598219d414741a8		0	0	0	0	0	0	0	0	0	0	0	0	0	0	0	0	2.03847e-05	0	3.73788e-05	0	0	0	4.65849e-05	0	0	0.00474696	0	0	0	3.79651e-05	0	0	0	0	0	0	0	0	0	0	0	0	0	0	0	0	0	0
aa61a843ca5acd0d886228defadc21f8		0	0	0	0	0	0	0	0	0	0	0	0	0	0	0	0	0	0	0	0	0	0	0	0	0	0	0	0	0	0	0	0	0	0	0	0	0	0	0	0	0	0	0	0	0	0	0	0
aa6a3c16e91f6fd5a4cefd2de9386281		0	0	0	0	0	0	0	0	0	0	0	0	0	0	0	0	0	0	0	0	0	0	0	0	0	0	0	0	0	0	0	0	0	0	0	0	0	0	0	0	0	0	0	0	0	0	0	0
aa7189d59c9b8910072672534d1fd810		0	0	0	0	0	0	0	0	0	0	0	0	0	0	0	0	0	0	0	0	0	0	0	0	0	0	0	0	0	0	0	0	0	0	0	0	0	0	0	0	0	0	0	0	0	0	0	0
aae31687b9eeffa4699508fc7081d3bb	ASV281	0	0	0	0	0.00137214	0	0	0	0	0	0	0	0	0	0	0	0	0	0	0	0	8.1644e-06	0	0	0	0	0	0	0	0	0	0	0	0	0	0	0	0	0	0	0	0	0	0	0	0	0	0
ab6b76182a95fcb063935c6473e6b7f3	ASV282	0	0	0.003709	0	0	0	0	0	0	0	0	0	0	0	0	0	0	0	0	0	0	0	0	0	0	0	0	0	0	0	0	0	0	0	0	0	0	0	0	0	0	0	0	0	0	0	0	0
ab79924c11a7e0ef2080dc48ea6029f3	ASV283	0	0	0	0	0	0	0	0	0	0	0	0	0	0	0	0	0	0	0	0	0	0	0	0	0	0	0	0	0	0	0	0	0	0	0	0	0	0	0	0	0	0	0	0	0	0	0	0
aba5b618a6036a9c18844958c947c240		0	0	0	0	0	0.000684268	0	0	0	0	0	0	0	0	0	0	0	0	0	0	0	0	0	0	0	0	0	0	0	0	0	0	0	0	0	0	0	0	0	0	0	0	0	0	0	0	0	0
ac0298d2be6902882c8a40860d333ee1		0	0	0	0	0	0	0	0	0	0	0	0	0	0	0	0	0	0	0.00101457	0	0	0	0	0	0	0	0	0	0	0	0	0	0	0	0	0	0	0	0	0	0	0	0	0	0	0	0	0
ac22047d468cae232d838e5676a3e67f		0	0	0	0	0	0	0	0	0	0	0	0	0	0	0	0	0	0	0	0	0	0	0.000326094	0	0	0	0	0	0	0	0	0	0	0	0	0	0	0	0	0	0	0	0	0	0	0	0	0
ad1fac675da0e6a21fa4fbb29b032f47		0	0	0	0	0	0	0	0	0	0	0	0	0	0	0	0	0.00616978	0	0.00140437	0	0.00204147	0	0	0	0	0	0	0	0	0	0	0	0	0	0	0	0	0	0	0	0	0	0	0	0	0	0	0
ad48d88c61786d2fd317b328ced3fbe9	ASV284	0	0	0	0	0	0.00268543	0	0	0	0	0	0	0	0	0	0	0	0	0	0	0.000527794	0	0.00125779	0	0	0	0	0	0	0	0	0	0	0	0	0	0	0	0	0.00158267	0	0	0	0	0	0	0	0
ad5f3ac2cabe171ce6288064c58e6234		0	0	0	0	0	0	0	0	0	0	0	0	0	0	0	0	0	0	0	0	0	0	0	0	0	0	0	0	0	0	0	0	0	0	0	0	0	0	0	0	0	0	0	0	0	0	0	0
ad90b4fd65e67784867c8dd0090a7026	ASV285	0	0	0	0	0	0	0	0	0	0	0	0	0	0	0	0	0	0	0	0	0	0	0	0	0	0	0	0	0	0	0	0	0	0	0	0	0	0	0	0	0	0	0	0	0	0	0	0
ad96f6efb69eb4153677fa64dafbdc8e	ASV286	3.62552e-05	0.00105683	0	0.000148135	0	0.000103286	0	0	0	4.9206e-05	2.97653e-05	0.00309946	8.69455e-05	5.42449e-05	2.07797e-05	0.00204377	0.000992057	1.76468e-05	0.00120146	6.63702e-05	0.00241988	4.89864e-05	0	0	3.19783e-05	2.40048e-05	0.00358911	1.69432e-05	1.94526e-05	3.79651e-05	0	4.97581e-05	0.0089287	0.01067	5.9113e-05	0	0.00010881	0	4.89031e-05	0	0	0	0	6.46548e-05	4.7418e-05	0.000458825	3.50598e-05	0.00124817
ada15d690bf406583558b1a8756efd35		0	0	0	0	0	0	0	0	0	0	0	0	0	0	0	0	0	0	0	0	0	0	0	0	0	0	0	0	0	0	0	0	0	0	0	0	0	0	0	0	0	0	0	0	0	0	0	0
adfc155aeeaff38fc3704e1848e97696		0	0	0	0	0.00193116	0.00153638	0	0	0	0	0	0	0	0	0	0	0	0	0	0	0	0	0	0	0	0	0	0	0	0	0	0	0	0	0	0	0	0	0	0	0	0	0	0	0	0	0	0
ae4826a3a2c20344e1feacbf187a9eff		0.00071604	0	0.000983108	0.000467796	0	0.00272416	0.000385938	0.00145138	0	0	0	0	0	0	0	0	0	0	0	0	0	0	0	0	0	0	0	0	0	0	0	0	0	0	0	0	0	0	0	0	0	0	0	0	0	0	0	0
ae6c39e021d8d4b96bc29b03c33a6dcc		0	0	0	0	0.00113498	0	0	0	0	0	0	0	0	0	0	0	0	0	0	0	0	0	0	0	0	0	0	0	0	0	0	0	0	0	5.9113e-05	0	0	0	0	0	0	0	0	0	0	0	0	0
ae99bed18ea9730d6838ac9281bf31e4	ASV287	0	0	0	0	0	0	0	0	0.000415819	0	0.000431597	0.000540058	0.000321029	0.000678062	0.000368839	0	0	0	0	0.000555851	0	0	0	0	0	0	0.000548062	0.000530887	0.000752167	0	0	0.000677953	0	0	0	0	0	0	0	0	0	0	0	0	0	0.000379295	0	0
aeb2ad1f2f4059aeedc8aa25f26dd471	ASV288	0	0	0.000402181	0	0	0.00018075	0.00011746	0	0.000608878	0.000112471	0	2.34808e-05	3.34406e-05	6.50939e-05	2.59746e-05	2.67409e-05	6.11542e-05	0	0.000213593	5.80739e-05	5.97502e-05	2.44932e-05	0.000130438	0	7.99456e-05	0.000966195	5.05904e-05	6.21251e-05	0	0	6.30096e-05	8.08568e-05	7.37909e-05	5.72423e-05	0	0	0	0	8.80256e-05	0.000791337	6.05684e-05	0.0189056	0.000481035	9.69822e-05	4.7418e-05	0.000477178	7.01197e-05	8.35596e-05
aed44e671234789dbf0ef3a453541877		0	0	0	0	0	0	0	0	0	0	0	0	0	0	0	0	0	0	0	0	0	0	0	0	0	0	0	0	0	0	0	0	0	0.000709804	0.0079507	0	0	0	0	0	0	0	0	0	0	0	0.000420718	0
af8449ba0b04202ca7ce477d78ccbc53		0	0	0	0	0	0	0	0	0	0	0	0	0	0	0	0	0	0	0	0	0	0	0.00282304	0	0	0	0	0	0	0	0	0	0	0	0	0	0	0	0	0	0	0	0	0	0	0	0	0
af9568e3c38046b9d348b6cc5c56ffee	ASV289	0	0	0	5.45762e-05	0	0	5.03398e-05	0	0	1.40589e-05	0	0.0013795	2.00643e-05	2.71225e-05	0.00278447	0	4.75644e-05	0	0	3.31851e-05	0.00286801	0	0	9.73549e-05	3.19783e-05	3.60073e-05	1.12423e-05	1.12955e-05	0.0029568	2.2779e-05	0	3.73185e-05	0.00234655	0	4.43348e-05	0	0.00379626	0	1.95612e-05	0	0	0.000237967	3.58981e-05	8.08185e-05	2.23143e-05	0.000587296	0.000280479	0
afa874fa824fdd2c591a71ec3a0b81bb		0	0	0	0	0	0	0	0	0	0	0	0	0	0	0	0	0	0	0	0	0	0	0	0	0	0	0	0	0	0	0	0	0	0	0	0	0	0	0	0	0	0	0	0	0	0	0	0
afb20bef55d730eeea64417df04367f0		0	0	0	0	0	0	0	0	0	0	0	0	0	0	0	1.52805e-05	0	0	0	0	0	0	0	0	0	0	1.40529e-05	0	0.00754113	0	0	0	0	0	0	0	0	0	0	0	0	0	0	0	0	0	0	0
afdde78f82afb19d8f7c32bfe36f2a69		0	0	0	0	0	0	0	0	0	0	0	0	0	3.2547e-05	0	0	0	0	0	0	0	0	0	0	0	0	3.65375e-05	0	0.00560883	0	0	0	0.00464883	0	0	0	0.00234546	0	0	0	0	0	0	0	0	0	0	0
b02415496c871091ffcd11c49ca2ce81		0	0	0	0	0	0	0	0	0	0	0	0	0	0	0	0	0	0	0	0	0	0	0	0	0	0	0	0	0	0	0	0	0	0	0	0	0	0	0	0	0	0	0	0	0	0	0	0
b0497de05a5e5bd0758ebbf6b7837139	ASV290	0	0	0	0	0	0	0	0	1.98009e-05	0	0	0	3.34406e-05	0	0	0.000702904	0	0	4.27186e-05	0	0	0	0	0	3.19783e-05	3.60073e-05	2.52952e-05	0.00439394	0	6.07441e-05	0	0	0	4.57938e-05	0.00861572	0	0	0	0	0	0	7.22399e-05	0.00117746	0	0.00175167	2.44707e-05	0	0
b05d3a08dfffe60d228e3b290a15c6b3		0	0	0	0	0	0	0	0	0	0	0	0	0	0	0	0	0	0	0	0	0	0	0	0	0	0	0	0	0	0	0	0	0	0	0	0	0	0	0	0	0	0	0	0	0	0	0	0
b0ac534c6edb4a4ed3f5e1c92cbfecf0		0	0	0	0	0.000880878	0.000129107	0	0	0	0	0	0	0	0	0	0	0	0	0	0	0	0	0	0	0	0	0	0	0	0	0	0	0	0	0	0	0	0	0	0	0	0	0	0	0	0	0	0
b0b99c6a71558436d6ee082976bffee0	ASV291	0	0.000469704	0	0	0	0	0	0	6.93032e-05	6.32649e-05	0	7.04424e-05	0.000100322	8.13674e-05	0	0	0	0	0	0	0	0	0	0	0	0	0	0	0	0	0	0	0	0	0	0	0	0	0.0022691	0	0	0	0	0	0.000956727	0	0.000175299	0.00417798
b0d52080bfa4ed4eef3327d55f188d80		0	0	0	0	0	0	0	0	0	0	0	0.00668616	0	0	0	0	0	0	0	0	0	0	0.000111804	0	0	0.00387678	0	0	0	0	0	0	0	0	0	9.2554e-05	0	0	0	0	0	0	0	0	0	0	0	0
b0d726dade5b15fc4bee45616f209605		0	0	0	0	0	0	0	0	0	0	0	0	0	0	0	0	0	0	0	0	0	0	0	0	0	0	0	0	0	0	0	0	0	0	0	0	0	0	0	0	0	0	0	0	0	0	0	0
b1992282058bdbe1b081885dfe66b585		0	0	0	0	0	0	0	0	0	0	0	0	0	0	0	0	0	0	0	0	0	0	0	0	0	0	0	0	0	0	0	0	0	0	0	0	0	0	0	0	0	0	0	0	0	0	0	0
b1ffc9fd2992a42afae93d1c22157ddd	ASV292	0	0	0	0	0	0	0	0	9.90045e-06	0	0	0	0	0	2.07797e-05	0	0	0	1.60195e-05	0	0	0	0	0	0	0	1.9674e-05	0	2.59368e-05	0.00629461	0	1.86593e-05	4.42746e-05	0	0	0	0	0	0	0	4.54263e-05	8.49881e-06	0	0	0	0	0	0
b2a97cb2d402552d59b44b36bc04bd09		0	0	0	0	0	0	0	0	0	0	0	0	0	0	0	0	0	0.000198526	0	0	0	9.79728e-05	0	0	0	0	0	0	0	0	0	0	0	0	0	0	0	0	0	0	0	0.000497181	0	0	0.000504862	0	0.000490838	0
b2ea8835e420973bec85c796a6539dd6		0	0	0	0	0	0	0	0	0	0	0	0	0	0	0	0	0	0	0	0	0	0	0	0	0	0	0	0	0	0	0	0	0	0	0	0	0	0	0	0	0	0	0	0	0	0	0	0
b3062c8af8db078d71e5f183cc43e19a	ASV293	0	0	0	0	0	0	0	0	0	0	0	0	0	0	0	0	0	0	0	0	0	0	0.000102487	0	0	0	0	0	0	0	0	0	0	0	0	0	0	0	0	0	3.02842e-05	0	0	0	0	0	0	0
b34697ef699de28e78ca18fd81c019aa		0	0	0	0	0	0	0	0	0	0	0	0	0	0	0	0	0	0	0	0	0	0	0	0	0	0	0	0	0	0	0	0	0	0	0	0	0	0	0	0	0	0	0	0	0	0	0	0
b39ea77cf5b0928f101640972a0a3913	ASV294	0.000353488	0	0.00156404	0.000233898	0.000287979	0.000322768	0	0	0.000242561	0.000267118	0.000312536	0.000199587	0.000234084	0.000336319	0.000207797	0.00112312	0.107149	0.00895134	0.0432846	0.015904	0	0.000106137	0.000838528	0	0.000343766	0.000282057	0.000269815	0.000412285	0.000330694	0	0.000428465	0.000391845	0	0.00029766	0.000502461	0.00137674	0.0176998	0.000939283	0.00314936	0	0	0.00254964	0	0.00363683	0.000295665	0.000501649	0	0.000381241
b4122df7e437179b9824db53343d1095	ASV295	0	0	0	0	0	0	0	0	0	0	0	0	0	0	0	0	0	0	0	0	9.95837e-05	0	0	0	0	0	0	0	0	0	0	0	0	0	0	0	0	0	0	0	0	0	0	0	0	0	0	0.00489868
b430a86dc36020380ac83956941b5342		0	0	0	0	0	0	0	0	0	0	0	0	0	0	0	0	0	0	0	0	0	0	0	0	0	0	0	0	0	0	0	0	0.00109211	0.000778495	0.00109359	0.0019552	0	0	0	0	0	0	0	0.00160021	0.000719637	0	0	0
b4e88a429a33b86f27fd2b086bd86127	ASV296	0.000199404	0	0.000402181	0.000233898	0.00174482	0.000167839	0.000151019	0	0.00021286	0.00012653	0.00525358	0.00386259	0.00685532	0.00399243	0.00555336	9.16832e-05	0.000142693	0.000220585	0.000427186	0.0117143	0.0125973	0.000191863	0.000102487	9.73549e-05	0.000119918	0.00226246	0.00638001	0.000208966	0.0129489	0.000121488	0.000126019	0.00728333	0.0024351	0.00325136	0.000103448	0.00904716	0.00223665	0.000150749	0.00261143	0.000145773	0	0.000169976	7.17963e-05	0.0048976	0.00205292	0.00151106	0.00079469	0.000114895
b59b5234ec6ddc5e337a95e97b7223e5		0	0	0	0	0	0	0	0	0	0	0	0	0	0	0	0	0	0	0	0	0	0	0	0	0	0	0	0	0	0	0	0	0	0	0	0	0	0	0	0	0	0	0	0	0	0	0	0
b5adfa103d9f618b87e8641760bc29b4		0	0	0	0	0	0	0	0	0	0	0	0	0	0	0	0	0	0	0	0	0	0	0	0	0	0	0	0	0	0	0	0	0	0	0	0	0	0	0	0	0	0	0	0	0	0	0	0
b5d179b01ce2be7011cdafc9a82e5e23	ASV297	0	0	0	0	0	0	0	0	0	0	0	0	0	0	0	0	0	0	0	0	0	0	0	0	0	0	0	0	0	0	0	0	0	0	0	0	0	0	0	0	0	0	0	0	0	0	0	0
b6473c562219fd4c6d544fd49ee94f63		0	0	0	0	0	0	0	0	0	0	0	0	0	0	0	0	0	0	0	0	0	0	0	0	0	0	0	0	0	0	0	0	0	0	0	0	0	0	0	0	0	0	0	0	0	0	0	0
b65de3ce76b3e153872d8826b4a45e7e	ASV298	9.0638e-05	0	0	0	0	0.000129107	0	0	0	0.000133559	0.000104179	0	0	0.00234881	0.0131535	3.05611e-05	0	6.17638e-05	0	0	0	2.85754e-05	0.000102487	0	0	8.4017e-05	0	0.000129898	0.000110231	0	0.000138621	0	0.00937145	0	0	0	0.00643188	0	0	0.00222824	0	8.07387e-05	5.7437e-05	0	0	0	0	0.000125339
b676320c5c462dfb97c996b9a1be27ec		0	0	0	0	0	0	0	0	0	0	0	0	0	0	0	0	0	0	0	0	0	0	0	0	0	0	0	0	0	0	0	0	0	0	0	0	0	0	0	0	0	0	0	0	0	0	0	0
b690f0ec0752d7644e98ba7c5ca95b30		0	0	0	0	0	0	0	0	0	0	0	0	0	0	0	0	0	0	0	0	0	0	0	0	0	0	0	0	0	0	0	0	0	0	0	0	0	0	0	0	0	0	0	0	0	0	0	0
b6bf70b0b7d7037338afa7d1e9a16cf5		0	0	0	0	0	0	0	0	0	0	0	0	0	0	0	0	0	0	0	0	0	0	0	0	0	0	0	0	0	0	0	0	0	0	0	0	0	0	0	0	0	9.34869e-05	0	0	0	0	0	0
b6bfa02c09102bf22ce83592aae6ddf9		0	0	0	0	0	0	0	0	0	0	0	0	0	0	0	0	0	0	0	0	0	0	0.000186339	0	0	0	0	0	0	0	0	0	0	0	0	0	0	0	0	0	0	0	0	0	0	0	0	0
b6c027c87134006cbc4a0dd42a5e1c44	ASV299	0	0	0	0	0	0	0	0	0	0	0	0	0	0	0	0	0	0	0	0	0	0	0	0	0	0	0	0	0	0	0	0	0	0.00241562	0	0	0	0	0	0	0	0	0	0	0.00094278	0	0	0.00151452
b702e98a240b460d58e21d7374100c57		0	0	0	0	0	0	0	0	0	0	0	0	0	0	0	0	0	0	0	0	0	0	0	0	0	0	0	0	0	0	0	4.35383e-05	0	0	0	0	0.00482391	0	0	0	0	0	0	0	0	0	0	0
b734df5c6bcc4a77d80ebd5460f96e6c	ASV300	0	0	0	0	0	0	0	0	0	0	0	0	0	0	0	0	0	0	0	0	0	0	0	0	0	0	0	0	0	0	0	0	0	0	0	0	0	0	0	0	0	0	0	0	0	0	0	0
b742d6e3634a87ffea4cd1657b642e2e	ASV301	0	0	0	0	0	0	0	0	0	0	0	0	0	0	0	0.000466056	0	0	0	0	0	0	0	0	0	0	0	0	0	0	0	0	0	0	0	0	0	0	0	0	0	0	0	0	0	1.8353e-05	0	0
b78f8bb9f8a2684ab4bfc646044c00ae	ASV302	0	0	0	0	0.000931698	0	0	0	0	0	0	0	0	0	0	0	0	0	0	0	0	0	0	0	0	0	0	0	0	0	0	0	0	0	0	0	0	0	0	0	0	0	0	0	0	0	0	0
b7da33ceb8d6ccb3064ebe5662cb1da7	ASV303	0	0	0	0	0	0	0	0	0	0	0	0	0	0	0	0	0	0	0	0	0	0	0	0	0	0	0	0	0	0	0	0	0	0	0	0	0	0	0	0	0	0	0	0	0	0	0	0
b8573195b6c545731312bf4fcd4f412c		0	0	0	0	0.00425193	0	0	0	0	0	0	0	0	0	0	0	0	0	0	0	0	0	0	0	0	0	0	0	0	0	0	0	0	0	0	0	0	0	0	0	0	0	0	0	0	0	0	0
b87c884718b312e4c9da20f6ac76366f	ASV304	0	0	0	0	0.00255793	0.00166548	0	0	0	0	0	0	0	0	0	0	0	0	0	0	0	0	0	0	0	0	0	0	0	0	0	0	0	0	0	0	0	0	0	0	0	0	0	0	0	0	0	0
b89539abc0599331aaef1cbaf47c33c0		0	0	0	0	0	0	0	0	0	0	0	0	0	0	0	0.000259769	0	0.000238232	0	0	0	0.000110219	0	0.000214181	0	0	0	0	0	0	0	0	0	0	0	0	0	0	0	0	0	0.000484432	0.00018667	0	0.000560648	0.000281413	0.000397345	0
b89ee5d0b65c9d837a6043dfc741c6c1	ASV305	0	0	0	0	0	0	0	0	0	0	0	0	0	0	0	0	0	0	9.61169e-05	7.46665e-05	0	0	0	0	0	0.00312663	0	0	0	0	0.00548183	0	0	0.00202638	0	0	0	0	0	0	0	0	0.000804118	0	0	0	0	0.00131606
b8febebb90c59398eae0b718b3bd123e		0	0	0	0	0	0	0	0	0	0	0	0	0	0	0	0	0	0	0	0	0	0	0	0	0	0	0	0	0	0	0	0	0	0	0	0	0	0	0	0	0	0	0	0	0	0	0	0
b91124a1ce683c1ec1863091a2dccf9a		0	0	0	0	0	0	0	0	0	0	0	0	0	1.0849e-05	2.07797e-05	1.52805e-05	0	1.76468e-05	0	0	5.97502e-05	0	4.65849e-05	0	0	0	2.52952e-05	0	0	0.0102506	0	3.10988e-05	0	0	2.95565e-05	2.31385e-05	0	0	0	0	0	2.1247e-05	4.30778e-05	0	0	5.5059e-05	0	0
b954e22d9ef813d45e54e02bfa42bd26	ASV306	0	0	0	0	0.00794484	0.00711381	0	0	0.000103955	9.84121e-05	0	0	8.69455e-05	9.76409e-05	0	0	0.000183463	4.4117e-05	0.000154855	9.1259e-05	0	5.71508e-05	0.000195656	0	0	0	0	0	9.07788e-05	0	6.30096e-05	0	0	0	0	0	0	0	0	0	0	0	8.61555e-05	0	0	0	0	0
b9bf56b282c9ce85bffeeab18ff10cf6	ASV307	0.000788551	0.0027008	0.00317276	0.000865423	0.000711479	0.000916661	0.000805437	0.00169328	0.000697982	0.000709973	0.000654837	0.00058115	0.000628683	0.000737731	0.00292993	0.00194063	0.095251	0.0202629	0.21134	0.0249552	0.00304726	0.000457206	0.00182613	0.000379684	0.000719511	0.000570115	0.000699833	0.00126509	0.00064842	0.0998405	0.000957746	0.0015736	0.000767426	0.000812841	0.00112315	0.00188579	0.00322803	0.0005914	0.00295375	0.000603915	0.00121137	0.000769143	0.000315904	0.000840513	0.000744741	0.00107671	0.00212696	0.00302381
b9cbea42167e1a6601ad952c3f400475		0	0	0	0	0	0	0	0	0	0	0	0	0	0	0	0	0	0	0	0	0	0	0	0	0	0	0	0	0	0	0	0	0	0	0	0	0	0	0	0	0	0	0	0	0	0	0	0
ba12880b14dcf8ebc216e6617461cb68		0	0	0	0	0.000508199	0.00135563	0	0	0	0	0	0	0	0	0	0	0	0	0	0	0	0	0	0	0	0	0	0	0	0	0	0	0	0	0	0	0	0	0	0	0	0	0	0	0	0	0	0
ba3c3f22aca65a471082c5c6cb67d0cc	ASV308	0.000145021	0	0.000178747	9.35592e-05	0.0001694	0.000154929	0	0	0.000108905	0.000147618	0.00016867	4.10914e-05	0.00968439	7.05184e-05	0.00511179	0	7.4744e-05	0	7.47576e-05	0	0	3.26576e-05	0.000139755	0	7.99456e-05	0.000120024	0	0	0.0120347	0.000129081	0	0	0.00627223	0	0	0	0	9.27687e-05	0	0	0	8.49881e-05	0	0.00245688	9.76252e-05	9.1765e-05	0	0
bac1d794191ced87399c632b287dc238		0	0	0	0	3.38799e-05	0	0	0	0	0	0	0	0	0	0	1.14604e-05	0	0	0	1.65926e-05	0	0	0	0	0	0	0	0	0	0	0	0	0	0	0	0	0	0	1.95612e-05	0	0	0	0	0	0.00155921	0	0	1.56674e-05
baed55d5ed59fe6466fb222f4fc0a140		0	0	0	0	0	0	0	0	0	0	0.000133944	0	0	0	0	0	0	0	0	0	0	0	0	0	0	0.000228046	0	0.00302154	0	0	0	0.00279267	0	0	0	0	0	0	0	0	0	0	0	0	6.41537e-05	0	0.000175299	8.87821e-05
bafcf20819742622b22f274e52241ac2		0	0	0	0	0	0	0	0	0	0	0	0	0	0	0	0	0	0	0	0	0	0	0	0	0	0	0	0	0	0	0	0	0	0	0	0	0	0	0	0	0	0	0	0	0	0	0	0
bb069435982808e584988bf32a0244cc		0	0	0	0	0	0	0	0	0	0	0	0	0	0	0	0	0	0	0	0	0	0	0	0	0	0	0	0	0	0	0	0	0	0	0	0	0	0	0	0	0	0	0	0	0	0	0	0
bb082d7bed0168779f4ae0dd20b436cb		0	0	0	0	0	0	0	0	0	0	0	0	0	0	0	0	0	0	0	0	0	0	0	0	0	0	0	0	0	0	0	0	0	0	0	0	0	0	0	0	0	0	0	0	0	0	0	0
bb108029253a75ca545b39f57616b5d9		0	0	0	0	0	0	0	0	2.97014e-05	0	0	0	0	0	0	0	0	0	0	0	0	0	0	0	0	0	0	0	0	0.00684131	0	4.97581e-05	0	0	0	0	0	0	0	0	0	0	0	0	2.23143e-05	0	0	0
bb2c4e685bc08320e0dd974252c93167		0	0	0	0	0	0	0	0	0	0	0	0	0	0	0	0	0	0	3.2039e-05	0	0	0	0	0	0	0	0	0	0	0	0	0	0	0	0	0	0	0	0	0	0	0	0	0	0.00157595	0	0	0
bb642a82c7cc5809b1d646ee6032534f		0	0	0	0	0	0	0	0	0	0	0	0	0	0	0	0	0	0	0	0	0	0	0	0	0	0	0	0	0	0	0	0	0	0	0	0	0	0	0	0	0	0	0	0	0	0	0	0
bbeec1f021cbe77a75443a0f019abd88		0	0	0	0	0.00274427	0	0	0	0	0	0	0	0	0	0	0	0	0	0	0	0	0	0	0	0	0	0	0	0	0	0	0	0	0	0	0	0	0	0	0	0	0	0	0	0	0	0	0
bc350affc08f6d0158907c29c0c4148a	ASV309	6.34466e-05	0	0	3.11864e-05	0	0	5.03398e-05	0.000161264	4.95023e-05	0	3.47262e-05	0	0	4.3396e-05	2.59746e-05	0	4.07695e-05	3.08819e-05	4.27186e-05	4.97777e-05	0.0350236	0	4.65849e-05	0	0	3.60073e-05	2.24846e-05	3.95342e-05	3.2421e-05	6.83371e-05	3.78058e-05	8.70766e-05	0	0	0	8.09848e-05	0	0	0	0	0	1.69976e-05	1.43593e-05	0	3.34715e-05	2.44707e-05	0	4.17798e-05
bcb82d62dc3e17e6dd22100f7aba1e25	ASV310	0	0	0	0	6.77599e-05	0	0	0	0	0	0	7.63126e-05	0	0	0	0	0	0	0.000117476	0	0	0	0	0	0	0	0	0.00520157	0	0	0	0	0	0.000125933	0	0	0	0	0	0	6.05684e-05	0	5.7437e-05	0	5.57858e-05	0	0	0.00812618
bd298866fd1b6053ac80254e49ce6f7a	ASV311	0	0	0	0.000124746	0	0	0	0	0	0.000175736	0	6.45722e-05	0.00010701	0.00010849	0	9.55033e-05	0	4.4117e-05	8.00974e-05	0.000141037	0	0	0	0	7.19511e-05	0.000120024	0	0.0045069	0.0048826	0.00015186	0	0.000130615	0	0.000103036	7.38913e-05	0	0.0035061	0	0.00283638	0	0	0	0	0	0	0.00548143	0.000946616	0
bd8aa9a6352976ed2136601de252d041		0	0	0	0	0	0	0	0	0	0	0	0	0	0	0	0	0	0	0	0	0	0	0	0	0	0	0	0	0	0	0	0	0	0	0	0	0	0	0	0	0	0	0	0	0	0	0	0
bdf1f5c14c5995967ab164f7e9a7c322		0	0	0	0	0	0	0	0	0	0	0	0	0	0	0	0	0	0	0	0	0	0	0	0	0	0	0	0	0	0	0	0	0	0	0	0	0	0	0	0	0	0	0	0	0	0	0	0
be139061da30774b3329b3025a69f2de		0	0	0	0	0	0	0	0	0	0	0	0	0	0	0	0	0	0	0	0	0	0	0	0	0	0	0	0	0	0	0	0	0	0	0	0	0	0	0	0	0	0	0	0	0	0	0	0
bf0be8ffe2b455f17e283aab201410e9	ASV312	0	0	0	0	0	0	0	0	0	0	0	0	0	0	0	0	0	0	0	0	0	0	0	0	0	0	0	0	0	0	0	0	0	0	0	0	0	0	0	0	0	0	0	0	0	0	0	0
bf62b43de2526aee1a228f9d51640dcb		0	0	0	0	0	0	0	0	0	0	0	0	0	0	0	0	0	0	0	0	0	0	0	0	0	0	0	0	0	0	0	0	0	0	0	0	0	0	0	0	0	0	0	0	0	0	0	0
bf9bcc6598701510c139617251b96987	ASV313	0	0	0	0	0.000592899	0	0	0	0	0	0	0	0	0	0	0	0	0	0	0	0	0	0	0	0	0	0	0	0	0	0	0	0	0	0	0	0	0	0	0	0	0	0	0	0	0	0	0
bfa4580a3e8d9d193ac7965376b40305	ASV314	0	0	0	0	0	0	0	0	0	0	0	0	0	0	0	0	0	0	0	1.65926e-05	0	8.1644e-06	0	0	0	0	1.12423e-05	1.69432e-05	0	0.00849658	0	0	2.95164e-05	4.57938e-05	2.95565e-05	0	0	0	0	0	0	1.69976e-05	1.43593e-05	0	5.57858e-06	3.05883e-05	0	0
bfa5a014d7ab1a93b1f30be3254a2ff4	ASV315	0	0	0	0	0	0.000154929	0	0	0.00212365	0	0	0	0	0	0	0	0	0	0	0	0	0	0	0	0	0	0	0	0	0	0	0	0	0	0	0	0	0	0	0	0	0	0	0	0	0	0	0
bfc78cd8d1c2a6aad10eb02ae52c8fab		0.000108766	0.000234852	0.000312807	0	0	0	0	0	0	0	0	4.10914e-05	0	0	3.11695e-05	2.67409e-05	0	0	5.87381e-05	0	0	3.67398e-05	0	0	0	0	0	0.0107815	0	3.03721e-05	0	3.10988e-05	0	0	0	0	0	0	0	0	0	0	0	0	0	0	0	0
c04832a34f10c5518b6b5b77753c0cf8	ASV316	0.00484007	0.0760921	0.0114398	0.00529389	0.0461106	0.00772061	0.00833963	0.0142719	0.133493	0.0336921	0.162285	0.127518	0.0686468	0.130671	0.181095	0.0120067	0.0111233	0.00356024	0.0143214	0.0809302	0.0724372	0.00207784	0.004556	0.00332954	0.178055	0.191001	0.143176	0.131299	0.125774	0.0879954	0.0589392	0.12401	0.111675	0.171704	0.0641081	0.146606	0.0665071	0.0159794	0.156216	0.0145148	0.0446238	0.00374798	0.0183296	0.103933	0.0294298	0.0715522	0.0309228	0.109338
c09168dd3b9a9fb5edc4175978e0afe6	ASV317	0.000126893	0	0	0	0	0	0	0	0.000108905	0.000147618	9.42568e-05	0	0	0	7.79237e-05	6.87624e-05	0.000156283	0.000110292	0.00117476	0	0	7.34796e-05	0.000298143	0	0.000143902	7.80158e-05	9.83701e-05	0	0.000129684	0	0	0.000111956	0	0.000206072	0.000177339	0.000127262	0	0.000185537	0.000136929	0	0	0.0416484	0.000437957	0.000161637	0.000136675	0.000893179	0.000210359	6.26697e-05
c131bfe266b1aa5a6278f78bbeda61f9		0	0	0	0	0	0	0	0	0	0	0	0	0	0	0	2.29208e-05	0	0	0	0	0	0	0	0	0	0	0	0	0	0.000167046	0	0.000696613	0.000457504	0	0	0	0	0	0	0	0.000242274	0	0	0	0	0	0	0
c14bc5fcc8d44d0fbea3c7cd04fe4020	ASV318	0	0.00305308	0	9.35592e-05	5.08199e-05	0	0	0	1.98009e-05	0	2.48044e-05	0	0	0	0.00294032	2.29208e-05	0	1.76468e-05	0	4.14814e-05	0.00181242	0	7.45358e-05	0	3.19783e-05	0.00094219	0.00345139	0	9.07788e-05	4.55581e-05	5.04077e-05	4.35383e-05	0	0	0.00446303	0	0	0	0	0	0	0	0	0.00523704	2.78929e-05	0	7.01197e-05	0.00130562
c17b873a770d93c04f98e459a7591d51		0	0	0	0	0.000660659	0	0	0	0	0	0	0	0	0	0	0	0	0	0	0	0	0	0	0	0	0	0	0	0	0	0	0	0	0	0	0	0	0	0	0	0	0	0	0	0	0	0	0
c1b757c111e7774915b6b7b9e01e4dc1		0	0	0	0	0	0.000503518	0	0	0	0	0	0	0	0	0	0	0	0	0	0	0	0	0	0	0	0	0	0	0	0	0	0	0	0	0	0	0	0	0	0	0	0	0	0	0	0	0	0
c1d66c8196a49aa157e5ec0471d3d162	ASV319	0	0.00176139	0	2.33898e-05	0	3.87322e-05	0	0	9.90045e-06	0	5.95306e-05	0	0.00553776	0	0	2.29208e-05	4.07695e-05	0	3.2039e-05	4.14814e-05	2.98751e-05	0	4.65849e-05	0	0	0.00162633	1.9674e-05	3.38864e-05	0	0	2.52038e-05	1.24395e-05	0	0	0	0	3.627e-05	0	0	0	0	0	0	0	1.11572e-05	0.000575061	0	0.000976603
c1fe423bdbfed745a1a9a6cc412f7f1b		0	0	0	0	0	0	0	0	0	0	0	0	0	0	0	0	0	0	0	0	0	0	0	0	0	0	0	0	0	0	0	0	0	0	0	0	0	0	0	0	0	0	0	0	0	0	0	0
c21ec777ad870c22172d7b43e058b414	ASV320	4.5319e-05	0	0	0	0	0	0	0	0	0	0	0	0	0	2.59746e-05	0	0	6.61755e-05	1.60195e-05	1.65926e-05	0	0	0	0	0.000711516	0	0	0.00278998	0	0	0	0	0	0.00137382	0	0	0	0	2.93419e-05	0	0	0	0	0	0	0	0	0
c2201b08bc391307f969412bdffadd19		1.81276e-05	0	0	0	0	0	0	0	0	0	0	0	0	0	0	0	0	0	0	0	0	0	0	0	0	0	0	0	0	0	0	0	0	0	0	0	0	0	0	0	0	0	0	0	0	0	0	0
c23be3047de5c9a19d5c168151df1810	ASV321	0	0	0	0	0	0	0	0	0	0	0	0	0	0	0	0	0	0	0	0	0	0	0	0	0	0	0	0	0	0	0	0	0	0	0	0	0	0	0	0	0	0	0	0	0	0	0	0
c2867861813074b24e66799abc62055f		0	0	0	0	0	0	0	0	0	0	0	0	0	0	0	0	0	0	0	0	0	0	0	0	0	0	0	0	0	0	0	0	0	0	0	0	0	0	0	0	0	0	0	0	0	0	0	0
c2f11f2037ed85c272ed88c77ce9537d		0	0	0	0	0	0.000167839	0	0	0	0	0	0	0	0	0	0	0	0	0	0	0	0	0	0	0	0	0	0	0	0	0	0	0	0	0	0	0	0	0	0	0	0	0	0	0	0	0	0
c2f71a87171bf10cff91b264fe5f8764	ASV322	0	0	0	0	0	0	0	0	0	0	0	0	0	0	0	0	0	0	0	0	0	0	0	0	0	0	0	0	0	0	0	0	0	0	0	0	0	0	0	0	0	0	0	0	0	0	0	0
c30be9266a7a0cd47735aae2d85a588c	ASV323	0	0	0	0	0	0.000154929	0	0	0	0	0	0	0	0	0	0	0	0	0	0	0	0	0	0	0	0	0	0	0	0	0	0	0	0	0	0	0	0	0	0	0	0	0	0	0	0.00083812	0	0
c37f6a93fbbba8fc3245f8bae252a0f1	ASV324	0	0	0	0	0	0	0	0	0	0	0	0	0	0	0	0	0	0	0	0	0	0	0	0	0	0	0	0	0	0	0	0	0	0	0	0	0	0	0	0	0	0.00701577	0	0	0	0.000905415	0	0
c3b1f7c72ef5c93abdfd6b87a1ea8560		0	0	0	0	0.00132132	0	0	0	0	0	0	0	0	0	0	0	0	0	0	0	0	0	0	0	0	0	0	0	0	0	0	0	0	0	0	0	0	0	0	0	0	0	0	0	0	0	0	0
c3b268b66eaa1b6e1e402b90490d76ca		0	0	0	0	0	0	0	0	0	0	0	0	0	0	0	0	0	0	0	0	0	0	0	0	0	0	0	0	0	0	0	0	0	0	0	0	0	0	0	0	0	0	0	0	0	0	0	0
c4103e6caa78e3413b00e9e4e4a1e79b		0	0	0	0	0	0	0	0	0	0	0	0	0	0	0	0	0	0	0	0	0	0	0	0	0	0	0	0	0	0	0	0	0	0	0	0	0	0	0	0	0	0	0	0	0	0	0	0
c429defc3509a751d1434960945636e9	ASV325	0	0	0.000670301	0	0	0	0	0	0	0	0	0	0	0	0	0	0	0	0	0	0	0	0	0	0	0	0	0	0	0	0	0	0	0	0	0	0	0	0	0	0	0	0	0	0	0	0	0
c435e77e4a55c7424a82e8918e61e74a	ASV326	0	0	0.000580928	0	0	0	0	0	0.000113855	0	0.000124022	9.97934e-05	0.000100322	0.000103065	0.00741314	7.25825e-05	0	0	0	0	0	0	0	0	0	0	0	0	0	0	0	0	0	0	0	0.000185108	0	0	0.00674863	0	0.0008631	0	0	0.000161637	0	0.00703532	0.00266455	0.000282014
c4a9215ab94788c10b708059d356bb7f		0	0	0	0	0	0	0	0	0	0	0	0	0	0	0	0	0	0	0	0	0	0	0	0	0	0	0	0	0	0	0	0	0	0	0	0	0	0	0	0	0	0	0	0	0	0	0	0
c4cdcc58faeacff28406e00658269d3f		0	0	0	0	0	0.000142018	0	0	0	0	0	0	0	0	0	0	0	0	0	0	0	0	0	0	0	0	0	0	0	0	0	0	0	0	0	0	0	0	0	0	0	0	0	0	0	0	0	0
c4e714e570eefe79b4eb5dbb0cc689f9	ASV327	0	0	0	0	0	0	0	0	0	0	0	0	0	0	0	0	0	0	0	0	0	0	0	0	0	0	0	0	0	0	0	0	0	0	0	0	0	0	0	0	0	0	0	0	0	0	0	0
c507960f67527c98836bcaefb7a15060		0	0	0	0	0	0	0	0	0	0	0	0	0	0	0	0	0	0	0	0	0	0.000138795	0	0	0	0	0	0	0	0	0	0	0	0	0	0	0	0	0	0	0	0.000365449	0	0	0.00160384	0	0	0
c523f92d8786efbc9bac6357f6743ef0		0	0	0	0	0	0	0	0	0	0	0	0	0	0	0	0	0	0	0	0	0	0	0	0	0	0	0	0	0	0	0	0	0	0	0	0	0	0	0	0	0	0	0	0	0	0	0	0
c549d61f43dc6ea3ec6483007151f64a	ASV328	0	0	0	0	0	0	0	0	0	0	0	0	3.34406e-05	0	0	0	0	0	0	0	0	0	0	0	0	0	2.52952e-05	5.08297e-05	0	0	0	0	0.00501778	0	0	0	0.00482391	0	0.00268967	0	0	0	0	0	0	0	0	0
c54aebb4154170a7d58751c2aa6262f0		0	0	0	0	0	0	0	0	0	0	0	0	0	0	0	0	0	0	0	0	0	0	0	0	0	0	0	0	0	0	0	0	0	0	0	0	0	0	0	0	0	0	0	0	0	0	0	0
c5f27860c15eda565aa5b29cd604aaa5	ASV329	0	0	0	0	0	0.000826286	0	0	0	0	0	0	0	0	0	0	0	0	0	0	0	0	0	0	0	0	0	0	0	0	0	0	0	0	0	0	0	0	0	0	0	0	0	0	0	0	0	0
c5fb4ad8c6de713a864eeeae009a8fe6	ASV330	0	0	0	0	0	0	0	0	0	0	0	0	0	0	0	0	0	0	0	0	0	0	0	0	0	0	0	0	0	0	0	0	0	0	0	0	0	0	0	0	0	0	0	0	0	0	0	0
c62a880e98ebfe92eb36ef22a0219d4b		0	0	0	0	0	0	0	0	0	0	0	0	0	0	0	0	0	0	0	0	0	0	0	0	0	0	0	0	0	0	0	0	0	0	0.000221674	0	0	0	0.000107587	0	0	0	0	0	0	0	0	0
c6857ce97e1629d49aaaed3c3b24492a		0	0	0	0	0	0	0	0	0	0	0	0	0	0	0	0	0	5.29404e-05	0	0	0	0	0.002469	0	0	0	0	0	0	0	0	0	0	0	0	0	0	0	0	0	0	0	0	0	0	0	0	0
c6a6d29c7bed40ff49ab06910b8d46b4		0	0	0	0	0	0	0	0	0	0	0	0	0	0	0	0	0	0	0	0	0	0	0	0	0	0	0	0	0	0	0	0	0	0	0	0	0	0	0	0	0	0	0	0	0	0	0	0
c6d1ded164b0cece995e30d49ceff15f		0	0	0	0	0	0	0	0	0	0	0	0	0	0	0	0	0	0	0	0	0	0	0	0	0	0	0	0	0	0	0	0	0	0	0	0	0	0	0	0	0	0	0	0	0	0	0	0
c6ddeab4a48e1aa507f51c8341888303		0	0	0	0	0	0	0	0	0	0	0	0	0	0	0	0	0	0	0	0	0	0	0	0	0	0	0	0	0	0	0	0	0.000427987	0	0	0	0	0	0	0	0	0	0	0	0	0	0	0
c75666d52f8ad8b0873656b8beaba497	ASV331	3.62552e-05	0.000352278	0	0	0	5.16429e-05	0	0	3.46516e-05	0	3.47262e-05	2.9351e-05	4.68168e-05	0	2.59746e-05	0	0	3.08819e-05	3.2039e-05	0	3.98335e-05	2.0411e-05	6.52188e-05	0	3.19783e-05	0	1.68635e-05	0.011239	0	0	0	0	0	3.43454e-05	7.38913e-05	0	0	0	0	0	0	1.27482e-05	0	0	1.9525e-05	0	0	0
c7b6e9ad7bd50f49b74873f03a2011a2	ASV332	0	0	0	0	0	0	0	0	0	0	0	0	0	0	0	0	0	0	0	0	0	0	0	0	0	0	0	0	0	0	0	0	0	0	0	0	0	0.000881302	0.00463601	0	0	0	0	0	0	0	0	0.00110194
c7c7c36344e4bec66cc9e94dec4a9f62		0	0	0	0	0.00315083	0.00424763	0	0	0	0	0	0	0	0	0	0	0	0	0	0	0	0	0	0	0	0	0	0	0	0	0	0	0	0	0	0	0	0	0	0	0	0	0	0	0	0	0	3.13349e-05
c84f59589e936cc1edd534142c920f33	ASV333	0	0	0	0.000148135	0	0	0	0	0	0	0	0	0	0	0	0	0	6.17638e-05	0	0	0	0	0	0	0	0	0	0	9.07788e-05	0	0	4.35383e-05	0	0	0	0	0	0	0.00511526	0	0	0.000208221	0	0	0	0.000819767	0	0.00976081
c856b4512a2ce99248ec43b1ad675ebc		0	0	0	0	0	0	0	0	0	0	0	0	0	0	0	0	0	0	0	0	0	0	0	0	0	0	0	0	0	0	0	0	0	0	0	0	0	0	0	0	0	0	0	0	0	0	0	0
c878fc66df27e2b7ce948734e006838b		0	0	0	0	0	0	0	0	0	0	1.98435e-05	0	0	0	0	0.00172288	0	0	2.13593e-05	0	1.99167e-05	0	0	0	2.39837e-05	0	0	0	0	0	0	0	0	0	0	0	0	0	0	0	0	8.49881e-06	0	0	0	1.22353e-05	0	1.0445e-05
c8806fe9340b3674a6eb20ff941e4b68		0	0	0	0	0	0	0	0	0	0	0	0	0	0	0	0	0	0	0	0	0	0	0	0	0	0	0	0	0	0	0	0	0	0	0	0	0	0	0	0	0	0	0	0	0	0	0	0
c9482b3393e07a9a2354534f10111635	ASV334	0.0016768	0.0389854	0.00205559	0.00165288	0.0307969	0.00262088	0.00307073	0.0042735	0.0411067	0.0454172	0.052382	0.0439443	0.0626476	0.0421049	0.0567233	0.0223096	0.00803158	0.00166762	0.00901897	0.0440781	0.0151766	0.00200844	0.00176091	0.00268699	0.0490786	0.0264293	0.0637888	0.0247653	0.0588895	0.034814	0.045745	0.0410939	0.0364527	0.0488391	0.0295713	0.0426327	0.0608852	0.00228443	0.0349755	0.0108288	0.0353265	0.00202697	0.0105684	0.0189924	0.0192098	0.0221337	0.00954796	0.0202684
c992f337e1bd61a5c562c2fac800c349	ASV335	0.000353488	0.00504932	0.000849048	0.000475593	0.0111634	0.000580983	0.000855776	0.00153201	0.0153853	0.0104598	0.0166239	0.0134838	0.0133428	0.0152699	0.00988592	0.00175344	0.000754235	0.000277937	0.000982528	0.0110175	0.00948037	0.000195946	0.000419264	0.00019471	0.011728	0.0112223	0.0101153	0.00793507	0.0088639	0.00965072	0.0182728	0.0120228	0.0100651	0.00657142	0.00701967	0.00356333	0.00939393	0.00102046	0.000772669	0.00108288	0.00794961	0.000603416	0.00358263	0.00989219	0.00246852	0.00333413	0.00107517	0.00418843
c9a3410ad65d8e4c7a0ac608590fdde4		0	0	0	0	0	0.000296947	0	0	0	0	0	0	0	0	0	0	0	0	0	0	0	0	0	0	0	0	0	0	0	0	0	0	0	0	0	0	0	0	0	0	0	0	0	0	0	0	0	0
c9cccfe989b2ba5d7e65cfb27ef7b299		0	0	0	0	0	0	0	0	0	0	0	0	0	0	0	0.000645602	0	0	0	0	0	0	0	0	0	0	0	0	0	0	0	0	0	0	0	0	0	0	0	0	0	0	0	0	0	0	0	0
c9ee948e08a5daeb343da2f852cd4b9b		0	0	0	0	0	0	0	0	0	0	0	0	0	0	0	0	0	0	0	0	0	0	0	0	0	0	0	0	0	0	0	0	0	0	0	0	0	0	0	0	0	0	0	0	0	0	0	0
ca10e1c58eefc281dfaf60ae524eee48		0	0	0	0	0	0	0	0	0	0	0	0	0	0	0	0	0	0	0	0	0	0	0	0	0	0	0	0	0	0	0	0	0	0	0	0	0	0	0	0	0	0	0	0	0	0	0	0
ca8d04a2e4fa1b3bdde03a5f7cd52f00		0	0	0	0	0	0	0	0	0	0	0	0	0	0	0	0	0	0	0	0	0	0	0	0	0	0	0	0	0	0	0	0	0	0	0	0	0	0	0	0	0	0	0	0	0	0	0	0
ca97c3db82a92755571edbfe2e1e7114		0	0	0	0	0.000914758	0	0	0	0	0	0	0	0	0	0	0	0	0	0	0	0	0	0	0	0	0	0	0	0	0	0	0	0	0	0	0	0	0	0	0	0	0	0	0	0	0	0	0
cacf6177b4c55a0929b4a20f40724eb1		0	0	0	0	0	0	0	0	0	0	0	0	0	0	0	0	0	0	0	0	0	0	0	0	0	0	0	0	0	0	0	0	0	0	0	0	0	0	0	0	0	0	0	0	0	0	0	0
cb4871614425b8c9e24099a5852160d1		0.000172212	0	0	0.000187118	0	0	0.000218139	0	0	0	0	0	0	0	0	0	0	0	0	0	0	0	0	0	0	0	0	0	0	0	0	0	0	0	0	0	0	0	0	0	0	0	0	0	0	0	0	0
cb6867ecc9a89c5e9b1b975fc15a24c0		0	0	0	0	0	0.000929572	0	0	0	0	0	0	0	0	0	0	0	0	0	0	0	0	0	0	0	0	0	0	0	0	0	0	0	0	0	0	0	0	0	0	0	0	0	0	0	0	0	0
cbb9aa290246690ec322eed2d935043b	ASV336	0	0	0	0	0	0	0	0	0	0	0	0	0	0	0	0	0	0	0	0	0	0	0	0	0	0	0	0	0	0	0	0	0	0	0	0	0	0	0	0	0	0	0	0	0	0	0	0
cbba498ead26f1b128c28f98b8effd1f	ASV337	0	0	0	0	0	0	0	0	0	0	0	0	0.00166534	0	0	0	0	0	0	0	0	0	0	0	0	0	0	0	0	0	0	0.000429163	0	0	0	0	0.00134199	0	0	0	0	0	0	0	0	0	0	0
cc64bab9502849a2be7b074c6451a67b	ASV338	0	0	0	0	0	0	0	0	0	0	0	0	0	0	0	0	0	0	0	0	0	0	0	0	0	0	0	0	0	0	0	0	0	0	0	0	0	0	0	0	0	0	0	0	0	0	0	0
cc96e3dc2cd98b176ad81d64c6c4749f	ASV339	0	0	0	0	0	0	0	0	0	0	0	0	0	0	0	0	0.000339745	3.52936e-05	0	0	0	0	5.59018e-05	0	0	0	0	0	0	0	0	0	0	0	0	0	0	0	0	0	0	0.000939119	0	0	0	0	0	0
ccb367e6548ac86a67472f7a608619c3		0	0	0	0	0	0	0	0	2.47511e-05	0	0	0	0	2.1698e-05	4.15593e-05	3.05611e-05	0	0	0	0	0	0	0	0	0	0	0.00331367	0	0	0	0.00550704	0	0	0	0.000103448	0	0	0	0	0	0	0	0	0	0	0	0	2.08899e-05
ccd00c3868faaca504499e57e6283b1d	ASV340	0	0	0	0	0	0	0	0	0	0	0	0	0	0	0	0	0	0	0	0	0	0	0	0	0	0	0	0	0	0	0	0	0	0	0	0	0	0	0	0	0	0	0	0	0	0	0	0
ccd50788ee765bdcb0fc9c0204ceee43		0	0	0	0	0	0	0	0	0	0	0	0	0	0	0	0	0	0	0	0	0	0	0	0	0	0	0	0	0	0	0	0	0	0	0	0	0	0	0	0	0	0	0	0	0	0	0	0
cdba5fbf7a9b2897762e2df36f172091		0	0	0	0	0	0	0	0	0	0	0	0	0	0	0	0	0	0	0	0	0	0	0	0	0	0	0	0	0	0	0	0	0	0	0	0	0	0	0	0	0	0	0	0	0	0	0	0
cdcd5a2d20be73d9266700ccf949a22f		0	0	0	0	0	0	0	0	0	0	0	0	0	0	0	0	0	0	0	0	0	0	0	0	0	0	0	0	0	0	0	0	0	0	0	0	0	0	0	0	0	0	0	0	0	0	0	0
cdf37e4d20e503687f299f0511e39b27	ASV341	0	0	0	0	0	0	0	0	0	0	0	0	0	0	0	0	0	0	0	0	0	0	0	0	0	0	0	0	0	0	0	0	0	0	0	0	0	0	0	0	0	0	0	0	0	0	0	0
ce01841b7baf530745bd35536070dd68	ASV342	0.000108766	0.00105683	0	0	0	0	0	0	0.000673231	0.000653737	0.00344781	5.28318e-05	4.68168e-05	0	0	5.34819e-05	0	0	0	2.48888e-05	0	0.000163288	0	0	0.00483671	0.000768155	5.34009e-05	4.51819e-05	3.2421e-05	0	7.56115e-05	0	0	0	7.38913e-05	0.00525244	0.00357864	0	0	0	0	0	0	0.0070797	3.06822e-05	0.00122353	0	0
ce44ba1454c55858f26fd3265fe8ad59	ASV343	0	0	0	0	0.012129	0.00476406	0	0	0	0	0	0	0	0	0	3.05611e-05	0	0	0	0	0	0	0	0	0	0	1.68635e-05	0	2.59368e-05	0	0	0	0	0	0	0	0	0	0	0	0	0	0	0	0	0	0	0
ce5bd8883e3912ab585c69d479b84dcb		0	0	0	0	0	0	0	0	0	0	0	0	0	0	0	0	0	0	0	0	0	0	0	0	0	0	0	0	0	0	0	0	0	0	0	0	0	0	0	0	0	0	0	0	0	0	0	0
ce8991635e0b94caa68b84933e6f7087	ASV344	0	0	0	0	0	0	0	0	0	0	0	0	0	0	0	0	0	0	0	0	0	0	0	0	0	0	0	0	0	0	0	0	0	0	0	0	0	0	0	0	0	0	0	0	0	0	0	0
cea52350211239175834b087c3882a97		0	0	0	0	0	0	0	0	0	0	0	0	0	0	0	0	0	0	0	0	0	0	0	0	0	0	0	0	0	0	0	0	0	0	0	0	0	0	0	0	0	0	0	0	0	0	0	0
cf0fdf19b4ed04341535e2cbb2aa34c6		0	0	0	0	0	0	0	0	0	0	0	0	0	0	0	0	0	0	0	0	0	0	0	0	0	0	0	0	0	0	0	0	0	0	0	0	0	0	0	0	0	0	0	0	0	0	0	0
cfb7c2be2639d4cc66544bc44bbc0c4d	ASV345	0.00019034	0	0.000312807	0.000210508	0.00022022	0	0.000285259	0.000886954	0.00546505	0.00572899	0.00311543	0.00432634	0.00634033	0.00461082	0.00123639	0.000668523	0.000149488	8.38223e-05	0.000144175	0.0028954	0.00245972	6.93974e-05	0.000232924	6.81484e-05	0.00298197	0.00174035	0.00312817	0.00351289	7.78104e-05	0.00204252	0.000138621	0.00379405	0.000664118	0.00489994	0.00412313	0.000185108	0.00134199	0.000359479	0.00194634	0.000229071	0.00645054	5.94917e-05	0.000114874	0.00250537	0.00167915	0.00104612	0.00150757	0.00183831
cfc4ef8daf612fcb652eca2ce7b12087	ASV346	0	0	0	0	0	0	0	0	0	0	0	0	0	0	0	0	0	0	0	0	0	0	0	0	0	0	0	0	0	0	0	0	0	0	0	0.00347078	0.00405015	0	0	0	0	0	0	0	0	0.000862591	0	0
d054ce38b0356bd72012d1bb84d6431a		0	0	0	0	0	0	0	0	0	0	0	0	0	0	0	0	0	0	0	0	0	0	0	0	0	0	0	0	0	0	0	0	0	0	0	0	0	0	0	0	0	0	0	0	0	0	0	0
d079e767c46f2299004b032d9f9f7ab6		0	0	0	0	0	0	0	0	0	0	0	0	0	0	0	0	0	0.000141174	0	0	0	0.000114302	0	0	0	0	0	0	0	0	0	0	0	0	0	0	0	0	0	0	0	0.000280461	0.000524113	0	0	0.000544472	0.000549271	0
d0c1ec2a83db239dd2c132f2a95c466b	ASV347	1.81276e-05	0	0.00013406	3.8983e-05	0	0	0	0.000241896	1.98009e-05	7.02943e-05	0.00433581	2.34808e-05	0.00143794	2.71225e-05	3.63644e-05	7.64027e-06	0.000394105	1.32351e-05	9.07771e-05	0	0.00155351	2.0411e-05	4.65849e-05	0	0.00178279	4.20085e-05	0.00176504	0.00223086	1.94526e-05	5.31511e-05	0	3.73185e-05	0.00239083	4.57938e-05	0.00243841	0	0	0.000150749	0.00347212	0.00104123	0.00336155	0	4.30778e-05	0.000145473	5.02072e-05	3.05883e-05	0	0.000966158
d0d28d72cdee215cc4877d62150eaf61		0	0	0	0	0	0	0	0	0	0	0	0	0	0	0	0	0	0	0	0	0	0	0	0	0	0	0	0.000587365	0	0	0	0	0	0	0	0	0	0	0	0	0	0	0	0	0	0	0	0
d1017ca329f6bdfd9033ed3727f1fc1a		0	0	0	0	0	0	0	0	0	0	0	0	0	0	0	0	0	0	0	0	0	0	0	0	0	0	0	0	0	0	0	0	0	0	0	0	0	0	0	0	0	0	0	0	0	0	0	0
d11c5095ead88ae27855ede1a28756a9		0	0	0	0	0.0283067	0	0	0	0	0	0	0	0	3.79715e-05	0	0	0	0	3.2039e-05	2.48888e-05	0	0	0	0	0	3.60073e-05	2.81058e-05	0	3.89052e-05	0	0	0	0	0	0	5.78463e-05	0	0	0	0	0	0	0	0	3.62608e-05	0	0	0
d1391834d4658fb633ca2a0f32a9226d	ASV348	0	0	0	0.000155932	0.00010164	0	0.000134239	0	0.000108905	9.13826e-05	9.42568e-05	9.39232e-05	7.35692e-05	7.59429e-05	7.79237e-05	0	0.000101924	4.4117e-05	9.61169e-05	6.63702e-05	0	1.63288e-05	8.38528e-05	0	8.79402e-05	0	7.86961e-05	0.000135546	0.000103747	6.83371e-05	0.000126019	0.000155494	0	0.000103036	0	0.0001504	0	0	0	0	0	3.39952e-05	0	0.0746117	0	0.00018353	9.34929e-05	0
d169858e32962a8a5dc209384499b28c	ASV349	0.000117829	0	0	0	0.00181258	0.000245304	0.000469838	0	0.000108905	0.00267118	0.000143866	0.0025007	0.00527692	0	9.87033e-05	0.000802228	0.000101924	0	0.00157525	0.00322725	0.00297755	0.000126548	0.000167706	0	0.00385338	0.00285058	0.000961217	0.00022591	0.00485018	0.00468489	0	9.95161e-05	0.0146696	0.0096396	0.00493594	0.00510204	0.0120416	0	0	0	0	0	0.000301544	0.00670794	9.48359e-05	0.00165177	0.00134396	0.000626697
d19f0f3680fee608fcc59e58e495e4b5		0	0	0	0	0.00345575	0	0	0	0	0	0	0	0	0	0	0	0	0	0	0	0	0	0	0	0	0	0	0	1.29684e-05	0	0	0	0	0	0	0	0	0	0	0	0	0	0	0	8.36787e-06	0	0	0
d1e99883293ce2b47c6d4547386e802a		0	0	0	0	0	0	0	0	0	0	0	0	0	0	0	0	0	0	0	0	0	0	0	0	0	0	0	0	0	0	0	0	0	0	0	0	0	0	0	0	0	0.000297458	0	0	0.00253826	0.000856473	0.000783003	0
d24c82f8c2e8cb5598a23eb3a781836d		0	0	0	0	0	0	0	0	0	0	0	0	0	0	0	0	0	0	0	0	0	0	0	0	0	0	0	0	0	0	0	0	0	0	0	0	0	0	0	0	0	0	0	0	0	0	0	0
d24f8aa3819d4453ce497bdff399fcd8	ASV350	0	0	0	0	0	0	0	0	0	0	0	0	0	0	0	0	0	0	0	0	0	0	0	0	0	0	0	0	0	0	0	0	0	0	0	0	0	0	0	0	0	0	0	0	0	0	0	0
d257185b2231df0a8c46b9848c30f680		0	0	0	0	0	0	0	0	0	0	0	0	0	0	0	0	0	0	0	0	0	0	0	0	0	0	0	0	0	0	0	0	0	0	0	0	0	0	0	0	0	0	0	0	0	0	0	0
d2819772473540ba47e3a3f604486628	ASV351	9.0638e-05	0	0.000625614	0.000109152	0.0001694	0.000167839	3.35599e-05	0	9.40543e-05	0.000182765	9.92177e-05	7.04424e-05	0.000147138	0.000135612	0.000114288	0.0005883	0.0196781	0.00382936	0.0165161	0.0264153	0.000159334	4.0822e-05	0.000186339	0.00010709	0.000111924	6.60133e-05	0.000103991	0.000152489	0	8.35232e-05	0.000201631	9.95161e-05	0.000118065	0.000171727	7.38913e-05	0.000138831	0.00016926	0.000150749	8.80256e-05	0	0.000166563	0.00384996	4.30778e-05	0.000113146	0.000898152	0.000134589	9.34929e-05	9.92271e-05
d2b1ab760ab817a5116d274c41184f5a		0	0	0	0	0.00418417	0	0	0	0	0	0	0	0	0	0	0	0	0	0	0	0	0	0	0	0	0	0	0	0	0	0	0	0	0	0	0	0	0	0	0	0	0	0	0	0	0	0	0
d30f074066c0c1b813609e0f96b54afd		0	0	0	0	0	0	0	0	0	0	0	0	0	0	0	0.000431675	0	0	0	0	0	0	0	0	0	0	0	0	0	0	0	0	0	0	0	0	0	0	0	0	0	0	0.00169439	0	0.00167636	0.000801414	0	0
d361e708c923de26000c9df303657e03		0	0	0	0	0	0	0	0	0	0	0	0	0	0	0	0	0	0	0	0	0	0	0	0	0	0	0	0	0	0	0	0	0	0	0	0	0	0	0	0	0	0	0	0	0	0	0	0
d3755294d9f407734857dc715612ccd1	ASV352	0	0	0	0	0	0	0	0	0	0	0	0	0	0	0	0	0	0	0	0	0	0	0	0	0	0	0	0	0	0	0	0	0	0	0	0	0	0	0	0	0	0	0	0	0	0	0	0
d3e497b20b3c1d4a028c99e145eee8ee		0	0.000704556	0	0	0	0	0	0	0	0	0.0014585	0	0	0	0	0	0	0	0	0	0	0	0	0	0	0	0	0	3.89052e-05	0	0	0	0	0	0	0	0	0	0	0	0.00210475	0	0	0	0	0	0	0
d3ef171a36f715d47e080b78dd2c67c1	ASV353	0	0	0	0	0	0	0	0	0	0	0	0	0	0	0	0	0	0	0	0	0	0	0	0	0	0	0	0	0	0	0	0	0	0	0	0	0	0	0	0	0	0	0	0	0	0	0	0
d424f8f1556ac3bcfff035221a7776c7		0	0	0	0	0	0	0	0	0	0	0	0	0	0	0	0	0	0	0	0	0	0	0	0	0	0	0	0	0	0	0	0.000161714	0	0	0	0	0	0	0	0	0	0	0	0	0	0	0	0
d4337fb69d0c52d5ffada5b4fcb6d6b7		0	0	0	0	0.000321859	0	0	0	0	0	2.48044e-05	0	0	0	0.000940279	0	0	0	0	0	0	0	0	0	0	0	0.0011692	0	0	0	0	0	0	0	0	0	0	0	0	0	0	0	0	0	0	0	0	0
d53d28677824cae940816fa67ee11123	ASV354	2.71914e-05	0	0	5.45762e-05	0	0	0	0	0	0	0	3.52212e-05	0	0	0	0	3.39745e-05	0	0	0	0.00219084	0	0	0	0	5.40109e-05	2.81058e-05	0	0	0	0	3.10988e-05	0	0	0	0	0	0	2.93419e-05	0	0	0	0	0	1.9525e-05	0	0	0.00547838
d556f925558e1f21a01d2d32731dc6f7		0	0	0	0	0	0	0	0	0	0	0	0	0	0	0	0	0	0	0	0	0	0	0	0	0	0	0	0	0	0	0	0	0	0	0	0	0	0	0	0	0	0	0	0	0	0	0	0
d5b7a865808111567967e7ee025dfbd7	ASV355	0	0	0	0	0	0	0	0	0	0	0	0	0	0	0	0	0	0	0	0	0	0	0	0	0	0	0	0	0	0	0	0	0	0	0	0	0	0	0	0	0	0	0	0	0	0	0	0
d5fa1bb5c0827bb5f8057d2176719b63		0	0	0	0	0	7.74643e-05	0	0	0	0	0	0	0	0	0	0	0	0	0	0	0	0	0	0	0	0	0	0	0	0	0	0	0	0	0	0	0	0	0	0	0	0	0	0	0	0	0	0
d63c6a7b3b86b22bcd35e52230cdc72d		0	0	0.00317276	0	0	0	0	0	0	0	0	0	0	0	0	0	0	0	0	0	0	0	0	0	0	0	0	0	0	0	0	0	0	0	0	0	0	0	0	0	0	0	0	0	0	0	0	0
d64b8fbc483ad24acae499a2f2cf1533	ASV356	0.000108766	0.00246595	0.000446867	0.000124746	0	0.000284036	0.000201359	0	0.000143557	0.000140589	0.00191986	7.04424e-05	9.36336e-05	9.76409e-05	0.00578194	5.34819e-05	0.000176668	7.05872e-05	7.47576e-05	7.46665e-05	0.00463064	0.00016737	9.31697e-05	7.78839e-05	0	0.00679937	0.000112423	0.00321356	0	0.000113895	0.00148703	0.00284243	0.0134004	0.00275908	0.00589652	0	0.00535587	0	0.00015649	0.000104123	0	0.000157228	0.000114874	0.00809802	0.000131097	0.00168848	0.000701197	0.00275747
d67c711b33c31e18d8a52bd85fcc635a		0	0	0	0	0	0	0	0	0	0	0	0	0	0	0	0	0	0	0	0	0	0	0	0	0	0	0	0	0	0	0	0	0	0	0	0	0	0	0	0	0	0	0	0	0	0	0	0
d68ddf0ad9387c12ea240cdf255f338a	ASV357	0	0	0	0	0	0	0	0	0	0	0	0	0	0	0	0	0	0	0	0	0	0	0	0	0	0	0	0	0	0	0	0	0	0	0.00500983	0.00396825	0	0	0	0	0	0	0	0	0	0	0	0
d69b194bf6eb2d6cb0b7d91304bdcdd9	ASV358	0	0	0	0	0	0	0	0	0	0	0	0	0	0	0	0	0	0	0	0	0	0	0	1.9471e-05	0	0	0	0	0	0	0	0	0	0	0	0	0	0	0	0	0	0	0	0	8.36787e-06	0.000416001	0	0.000851264
d6fdfde4c0c07c4a4b1475c046c52541	ASV359	0	0	0	0	0	0	0	0	0	0	0	0	0	0	0	0	0	0	0	0	0	0	0	0	0	0	0	0	0	0	0	0	0	0	0	0	0	0	0	0	0	0	0	0	0	0	0	0
d7ea84e320a17676a71c406b7f270f9e		0	0	0	0	0	0	0	0	0	0	0	0	0	0	0	0	0	0	0	0	0	0	0	0	0	0	0	0	0	0	0	0	0	0	0	0	0	0	0	0	0	0	0	0	0	0	0	0
d89f82023966c4ad7331932ede193323	ASV360	0	0	0	0	0	0	0	0	0	0	0	0	0	0	0	0.000240668	0	5.29404e-05	0	0	0	0	0	0	0	0	0	0	0	0	0	0	0	0	0	0	0	0	0	0	0	0	0	0	0	0	0	0
d8a934458b86bdac359e29cfb85bfae9	ASV361	0	0	0	0	0	0	0	0	0	0	0	0	0	0	0	0	0	0	0	0	0	0	0	0	0	0	0	0	0	0	0	0	0	0	0	0	0	0	0	0	0	0	0	0	0	0	0	0
d9439cb85d801c5648c5175b8c10b946		0	0	0	0	0	0	0	0	0	0	0	0	0	0	2.59746e-05	0	0	0	0	0	0	0	0	0	0	0	0	0.000954468	0	0	0	0.000136835	0	0	0.000192117	0	0	0	0.000234735	0	0	0	0	0	0	0	0	0
d9483cb385b72d469104a8db3cb9d400	ASV362	0	0	0	0	0.00848692	0.0134788	0	0	0	0	0	0	0	0	0	0	0	0	0	0	0	0	0	0	4.79674e-05	0	0	0	0	0	0	0	0	0	0	0	0	0.000115961	0	0	0	0	0	0	0	0	0	0
d990236a823ee9d447b00c17bcae5634	ASV363	0	0	0	0	0	0	0	0	0	0	0	0	0	0	0	0	0	0	0	0	0	0	0	0	0	0	0	0	0	0	0	0	0	0	0	0	0	0	0	0	0	0	0	0	0	0	0	0
da88e1d1f6cf0fb1c6c382a7f5de4783		0	0	0	0	0	0	0	0	0	0	0	0	0	0	0	0	0	0	0	0	0	0	0	0	0	0	0	0	0	0	0	0	0	0	0	0	0	0	0	0	0	0	0	0	0	0	0	0
dad91159f8cfcb8d415a41bcc5da694d	ASV364	0	0	0	0	0	0	0	0	0	0	0	0	0	0	0	0	0	0	0	0	0	0	0	0	0	0	0	0	0	0	0	0	0	0	0	0	0	0	0	0	0	0	0	0	0	0	0	0
dae23f53d38748a799327a123c92b11d	ASV365	9.97018e-05	0	0	0.000101356	0.00760604	2.58214e-05	0.000201359	0	6.43529e-05	0	0	0	0	0	5.19491e-05	0.00115368	0	4.4117e-05	6.40779e-05	5.80739e-05	0	0	0	6.81484e-05	0	0.00515504	0.00492694	0	0	0	0	0.00610158	7.37909e-05	6.86908e-05	0.00803937	0	0.00316758	8.11726e-05	0	0	0	2.1247e-05	0	0	0	0.00124189	0.000186986	0.00373407
db13cd0bd3f2a2f7e3b26dae6f2081f7		0	0	0	0	0	0	0	0	0	0	0	0	0	0	0	0	0	0	0	0	0	0	0	0	0	0	0	0	0	0	0	0	0	0	0	0	0.0025389	0	0	0	0	0	0	0	0	0	0	0
db95c23aa9ff3917d73c82c8fb5fa026		0	0	0	0	0	0	0	0	0	0	0	0	0	0	0	0	0	0	0	0	0	0	0	0	0	0	0	0	0	0	0	0	0	0	0	0	0	0	0	0	0	0	0	0	0	0	0	0
dbc533246994b1725dbfa71557c1353e	ASV366	0	0	0	0	0	0	0	0	0	0	1.98435e-05	0.00059289	0	0	0	0.000404934	0	0	0	0	0	0	0	0	0	0.000234047	0	2.2591e-05	0.000440926	0	0	0	0	0	0.000458126	0	0	0	7.8245e-05	0	0	0	0	0	0.000270561	3.6706e-05	0.000666137	0
dbd6810e363808468d24b831ecefe0a6		0	0	0	0	0	0	0	0	0	0	0	0	0	0	0.00185978	0	0	0	0	0	0	0	0	0	0	0	0	0	0	0	0	0	0	0	0	0	0	0	0	0	0	0	0	0	0	0	0	0
dbe201fdd055baf6cba1630264e16601		0	0	0	0	0	0	0	0	0	0	0	0	0	0	0	0	0	0	0	0	0	0	0	0	0	0	0	0	0	0	0	0	0	0	0	0	0	0	0	0	0	0	0	0	0	0	0	0
dbf91cf39e3d16de124ab288a776e0cf		0	0	0	0	0.0010164	0	0	0	0	0	0	0	0	0	1.03898e-05	0	0	2.20585e-05	0	0	0	0	0	0	0	0	0	0	0	0	0	0	0	0	0.00351722	0	0	0	0	0	0	0	0	0.00300645	0	0.000214118	0	0
dc69d54326ac0d964f646955d7fb6e4c		0	0	0	0	0	0	0	0	0	0	0	0	0	0	0	0	0	0	0	0	0	0	0.004938	0	0	0	0	0	0	0	0	0	0	0	0	0	0	0	0	0	0	0	0	0	0	0	0	0
dc81a57b169535efb30c2e5a7f0ffd48	ASV367	0	0	0	0	0	0	0	0	0	0	0	0	0	0	0	0	0	0	0	0	0	0	0	0	0	0	0	0	0	0	0	0	0	0	0	0	0	0	9.78062e-06	0	0	0	0	0	0	0	0	0
dcec60f6f1c2833c2d1c12bbf640761b		2.71914e-05	0	0	0	0	0	0	0	0	0	0	0	0	0	0	0	0	0	0	0	0	0	0	0	0	0	0	0	0	0	0	0	0	0	0	0	0	0	0	0	0	0	0	0.0016487	0	0	0	0
dd0b0b74febcc9ab1624079fb4bfe498	ASV368	0	0	0	0	0	0	0	0	0	0	0	0	0.000160515	0.00010849	0	9.16832e-05	0.00224232	0.0173159	0.00624226	0.00013274	0.00085642	0.000146959	0	0	0.000167886	0.000132027	0.000112423	0	0	0	0	0.000186593	0.0008117	0	0	0	0	0	0	0	0.0699565	0	0	0	9.76252e-05	0	0	0
dd37fd007741367db61df676a3d217d1		0	0	0	0	0	0	0	0	0	0	0	0	0	0	0	0	0	0	0	0	0	0	0	0	0	0	0	0	0	0	0	0	0	0	0	0	0	0	0	0	0	0	0	0	0	0	0	0
dd59e1ee931fa831d604dcf41deadce5		0	0	0	0	0	0	0	0	0	0	0	0	0	0	0	0	0	0	0.00061408	0	0	0	0.00188203	0	0	0	0	0	0	0	0	0	0	0	0	0	0	0	0	0	0	0	0	0	0	0	0	0
dda2121cd64c8ad4962bf8201dee4dbe	ASV369	0	0	0	0	0	0	0	0	0	0	0	0	0	0	0	0	0	0	0	0	0	0	0	0	0	0	0	0	0	0	0	0	0	0	0	0	0	0	0	0	0	0	0	0	0	0	8.18063e-05	0
ddac716c4ca2c05641b56ea1b7bf703a	ASV370	0	0	0	0	0	0	0	0	0	0	0	0	0	0	0	0	0	0	6.40779e-05	0	0	0	0	0	0	0	0.00580384	0	0	0	0	0.000136835	0	0	0	0	0	0.000115961	0	0	0	0.000208221	0	0	0.00118545	0.00026306	8.18063e-05	3.65573e-05
def92f37a0010721547f44efdc4a90b9		0	0	0	0	0	0	0	0	0	3.51472e-05	0	0	2.67525e-05	0	3.11695e-05	0	0	0	0	0	0	2.0411e-05	0	0	0	0	3.93481e-05	0	0	0	0	0	0	0	0.00669455	0	0.00641979	0	0	0.00154102	0	0	0	0	2.51036e-05	0.000648473	0	0
df7fcbdb38b2d377b384aa4d7104f595	ASV371	0	0	0	0	0	3.87322e-05	0	0	1.98009e-05	0	0	0	0	0	0	1.14604e-05	0	0	1.06797e-05	0	0	0	0	0	0	0	1.40529e-05	0	0	0	0	0.00507532	0	0	0	2.31385e-05	0	0	0	0	4.54263e-05	0	0	0	0	0	2.33732e-05	0
dfac29d8ed20fa83b6ae612d07dafabd	ASV372	9.0638e-05	0.000821982	0.000223434	3.8983e-05	0	3.87322e-05	0	0.000161264	3.96018e-05	7.02943e-05	0.00194963	4.69616e-05	0	3.79715e-05	3.11695e-05	0.000317071	0.000101924	2.64702e-05	2.13593e-05	0.001792	0.000109542	1.22466e-05	0	0	6.39565e-05	2.40048e-05	0.0038814	3.95342e-05	0.00339772	3.03721e-05	0	0.00274291	2.95164e-05	0.00354902	5.9113e-05	0	0	8.11726e-05	0.00198547	0	0.00190791	1.69976e-05	0.000308724	0.00342671	2.78929e-05	0.000201883	0.000315539	3.65573e-05
dfe5f2e9ab794c4ca635bc4d36aff9ee		0	0	0	0	0	0	0	0	0	0	0	0	0	0	0	0	0	0	0	0	0	0	0	0	0	0	0	0	0	0	0	0	0	0	0	0	0	0	0	0	0	0	0	0	0	0	0	0
dffd3a841b2407bf41138a44ce087cb1		0	0	0	0	0	0	0	0	0	0	0	0	0	0	0	0	0	0	0	0	0	0	0	0	0	0	0	0	0	0	0	0	0	0	0	0	0	0	0	0	0	0	0	0	0	0	0	0
e038cf4a40f58d7b4d92ad8139750e32		0	0	0	0	0	0	0	0	0	0	0	0	0	0	0	0	0	0	0	0	0	0	0	0	0	0	0	0	0	0	0	0	0	0	0	0	0	0	0	0	0	0	0	0	0	0	0	0
e055eb44903eda63b4ee468c9f90bb2c	ASV373	0	0	0	0	0	0	0	0	0	0	0	0	0	0	0	0	0	0	0	0	0	0	0	0	0	0	0	0	0	0	0	0	0	0	0	0	0	0	0	0	0	0	0	0	0	0	0	0
e09664bd63cca29258bb44d18e9b20db	ASV374	0	0	0	0	0	0	0	0	0	0	0	0	0	0	0	0	0	0	0	0	0	3.67398e-05	0.00381064	0	0	0	0	0	0	0	0	0	0	0	0	5.78463e-05	9.672e-05	0	0	0	0	0	0	0	0	0	0	0
e0b2c26c267f1f17626a458e2bf0cbe2		0	0	0	0	0	0	0	0	0	0	0	0	0	0	0	0	0	0	0	0	0	0	0	0	0	0	0	0.000734206	0	0	0	0.000485141	0.000118065	0	0.000133004	0	0	4.63843e-05	0.000185832	0	0	0	0	0	0	0	0	0
e0c00e80453991db7912e861744ece0f		0	0	0	0	0	0	0	0	0	0	0	0	0	0	0	0	0	0	0	0	0	0	0	0	0	0	0	0	0	0	0	0	0	0	0	0	0	0	0	0	0	0	0	0	0	0	0	0
e11db9fb902762974751dc704f831c45	ASV375	0.000108766	0.00152654	0	0.000148135	0.00408253	0.000129107	0.000570518	0	0.00406909	0.0103684	9.42568e-05	0.00787781	6.0193e-05	0.00392733	0.000114288	7.25825e-05	5.43593e-05	0.000136763	0.000539322	9.95553e-05	0.000109542	0.000110219	7.45358e-05	0	0.000159891	0.000600121	9.2749e-05	0.00355243	0	0.000106302	0.000163825	0.0014803	0.00166768	0.000171727	0.0106995	0.0153061	0	0	0.000136929	0.000270721	0	0.000169976	0	0.0010668	6.6943e-05	0.00200048	0	0.00103927
e13363d999456cd8801856cadb182f14		0	0	0	0	0	0	0	0	0	0	0	0	0	0	0	0	0	0	0	0	0	0	0	0	0	0	0	0	0	0	0	0	0	0	0	0	0	0	0	0	0	0	0	0	0	0	0	0
e1aadb815b1882a267ea1b1757f257c6	ASV376	0	0	0	0	0	0	0	0	0	0	0	0	0	0	0	0	0	0	0	0	0	0	0	0	0	0	0	0	0	0	0	0	0	0	0	0	0	0	0	0	0	0	0	0	0	0	0	0
e1f4eef60d30135df41445e36bde1a2f		0.000271914	0	0	0.000265084	0	0	0.000469838	0	0	0	0	0	0	0	0	0	0	0	0	0	0	0	0	0	0	0	0	0	0	0	0	0	0	0	0	0	0	0	0	0	0	0	0	0	0	0	0	0
e23a3fee30dc954612744e59bd31059e	ASV377	0	0	0	0	0	0	0	0	0	0	0	0	0	0	0	0	0	0	0	0	0	0	0	0	0	0	0	0	0	0	0	0	0	0	0	0	0	0	0	0	0	0	0	0	0	0	0	0
e2c280fef2a1d2e0b0c762ca1256cda7	ASV378	2.71914e-05	0	0	3.8983e-05	0.00130438	0.000103286	6.71197e-05	0	0.000598977	0	0	4.69616e-05	0.000334406	0.00118796	3.11695e-05	0	7.4744e-05	0	4.80584e-05	0	0.000298751	0	0	0	0.000423712	0.00182437	0.000370996	0.00029933	0	0.000652999	0	0.000783689	0	0	0.000635465	0.000578463	0.00154752	0	0.00062596	0	0	0	0.000287185	0	0	0.000177412	0	0
e3139deea9997012f55af331f637cf7c		0	0	0	0	0	0	0	0	0	0	0	0	0	0	0	0	0	0	0	0	0	0	0	0	0	0	0	0	0	0	0	0	0	0	0	0	0	0	0	0	0	0	0	0	0	0	0	0
e32c6c80d1d79bcde664ca3c9220d1f3	ASV379	0.000480381	0.011038	0.00142998	0.000498983	0.00916452	0.000981215	0.00125849	0.00145138	0.00306914	0.00925073	0.0122435	0.0126033	0.0162655	0.0142664	0.0211329	0.00777779	0.00114154	0.000405876	0.0013136	0.00388266	0.00864387	0.000310247	0.000633554	0.000243387	0.0238158	0.0117204	0.0202699	0.0147632	0.0165931	0.019514	0.0311897	0.00735175	0.0168243	0.0116316	0.0114975	0.0306238	0.0216774	0.000602996	0.00959479	0.00801749	0.0302842	0.000705401	0.00327391	0.0235828	0.00383806	0.0120579	0.00253599	0.0166075
e357739d4d02e2435fa507a959ac3284		0	0	0	0	0	0	0	0	0	0	0	0	0	0	0	0	0	0	0	0	0	0	0	0	0	0	0	0	0	0	0	0	0	0	0	0	0	0	0	0	0	0	0	0	0	0	0	0
e37b74ced11247804f7d22cd7708f507		0	0	0	0	0	0	0	0	0	0	0	0	0	0	0	0	0	0	0	0	0	0	0	0	0	0	0	0	0	0	0	0	0	0	0	0	0	0	0	0	0	0	0	0	0	0	0	0
e3ae4f540e026a8007b224aa6a3822d0	ASV380	0	0	0	0	0	0	0	0	0	0	0	0	0	0	0	0	0	0	0	0	0	0	6.52188e-05	0	0	0	0	0	0	0	0	0.00263096	0	0	0	0	0	0	0	0	0	0	0	0	0	0	0	0
e3f4d986bded478b6c9c94cbe92cb51e	ASV381	0	0	0	0	0	0	0	0	0	0	0	0	0	0	0	0	0	0	0	0	0	0	0	0	0	0	0	0	0	0	0	0	0	0	0	0	0	0	0	0	0	0	0	0	0	0	0	0
e44e628d491f7e572d7a9f36f5efe242	ASV382	0	0	0	0	0	0	0	0	0	0	0	0	0	0	0	0	0	0	0	0	0	0	0	0	0	0	0	0	0	0	0	0	0	0	0	0	0	0	0.00326673	0	0	0	0	0	0	0	0	0
e4e5f059fa2e7b138ff0e206a95c1aaf	ASV383	0	0	0	0	0	0	0	0	0	0	0	0	0	0	0	0	0	0	0	0	0	0	0	0	0	0	0	0	0	0	0	0	0	0	0	0	0	0	0	0	0	0	0	0	0	0	0	5.22248e-06
e5231466f1d3d30465d16c3ccda34921		0	0	0	0	0	0	0	0	0	0	1.98435e-05	0	0	0	0.00383904	0	0	0	0	0	0	0	0	0	0	0	0	0	0	0	0	4.97581e-05	0	0	0	0	0	0	0	0	0	2.1247e-05	0	0	0.00156758	0.000171295	0	2.08899e-05
e5f2c32f862419164997ff6efb76e5ff		6.34466e-05	0	0	3.8983e-05	0	0	0	0	0	0	0	0	0	0	0	0	0	0	0	0	0	0	0	0	0	0	0	0	0	0	0	0	0	0	0	0	0	0	0	0	0	0	0	0	0	0	0	0
e62fa1e805ed78bd975730ac47ceee3d	ASV384	0	0.00223109	0	7.7966e-05	0	0	0.00011746	0	0	5.62355e-05	0.00201908	0.00117404	0	0	0.00243641	0	6.79491e-05	6.17638e-05	0.00032039	0.00103703	0	0	0	6.81484e-05	0.00348563	0	0.00125914	0.00114084	0.00363115	0.00274867	0.00548183	0.000752591	0.00590327	0.00290791	0.00150738	0.00174696	0	0.000115961	0	0.000104123	0.0037401	4.67435e-05	0.000947711	0	7.53109e-05	0.000905415	0.000596017	0.00111761
e69ed47c214bb6433ee0e338004d2d58		0	0	0	0	0	0	0	0	0	0	0	0	0	0	0	0	0	0	0	0	0	0	0	0	0	0	0	0	0	0	0	0	0	0	0	0	0	0	0	0	0	0	0	0	0	0	0	0
e6a2fcbeff789ab0d645c55b36ac6aea	ASV385	0	0.00187882	0	7.7966e-05	0.00340493	0	0	0	0.000113855	0.00164489	0.000128983	8.21828e-05	0.00365171	7.05184e-05	3.63644e-05	4.20215e-05	9.51287e-05	9.70574e-05	7.47576e-05	0	0	0	7.45358e-05	0.000155768	0.00424511	0.00609723	0	0.00321356	0.00542728	0.0095672	0.000126019	0.000136835	0.00175622	0	0.000147783	0	0.00594828	0	0.00333519	0.000832986	0.00691994	0	0.000933352	0	0.00129981	0.000165177	0.000455778	0.00177564
e6d2fecd129b2a057fb04e8230ffc84b	ASV386	0	0	0	0	5.08199e-05	0	0	0	0.000623728	0.000470972	0	0	0	0	0	0	0	0	1.60195e-05	0.00163437	0	0	0	3.89419e-05	0.000431706	0.000798161	1.12423e-05	0	0.000842946	2.2779e-05	0	0	0	0	0	0	0.00067704	0	0	0	0	0	0.000222568	0	0	0	0	0
e745dee994249b4676bc2781e9ef13c2		0	0	0	0	0	0	0	0	0	0	0	0	0	0	0	0	0.00121629	0	0	0	0	0	0.000288826	0	0	0	0	0	0	0	0	0	0	0	0	0	0	0	0	0	0	0	0	0	0	0	0	0
e7986b9d0764a55d0c0d887aef45606f		0	0	0	0	0	0	0	0	0	0	0	0	0	0	0	0	0	0	0	0	0	0	0	0	0	0	0	0	0	0	0	0	0	0	0	0	0	0	0	0	0	0	0	0	0	0	0	0
e7cbb01b1474bd7dabe7b1ea921c2ce8		0	0	0	0	0	0	0	0	0	0	0	0	0	0	0	0	0	0	0	0	0	0	0	0	0	0	0	0	0	0	0	0	0	0	0	0	0	0	0	0	0	0	0	0	0	0	0	0
e82999f635373b4a099052e86258ec8a		0	0	0	0	0	0	0	0	0	0	0	5.8702e-05	2.67525e-05	0	0	0	0	0	0	0	0	0	0	0	0	0	0	0	0	0	0	0	0	0	0	5.78463e-05	0	0	0	0	0	0	0	0	0	0	0	0
e85a1dadf4567c863aeb0922aa324b10		0.000145021	0	0	6.23728e-05	0	0	0	0	0	0	0	0	0	0	0	0	0	0	0	0	0	0	0	0	0	0	0	0	0	0	0	0	0	0	0	0	0	0	0	0	0	0	0	0	0	0	0	0
e888bad1aee0ca638be3954d2045d3d7	ASV387	0	0	0	0	0	0	0	0	0	0	0	0	0	0	0	0	0	0	0	0	0	0	0	0	0	0	0	0	0	0	0	0	0	0	0	0	0	0	0	0	0	0	0	0	0	0	0	0
e900bd44eb6868a3715fb64994074557		0	0	0	0	0	0	0	0	0	0	0	0	0	0	0	0	0	0	0	0	0	0	0	0	0	0	0	0	0	0	0	0	0	0	0	0	0	0	0	0	0	0	0	0	0	0	0	0
e95bf74aeefc297854a801158d290bad		0	0	0	0	0	0	0	0	0	0	0	0	0	0	0	0	0	0	0	0	0	0	0	0	0	0	0	0	0	0	0	0	0	0	0	0	0	0	0	0	0	0	0	0	0	0	0	0
e95e167a6975cb8dcc13200a41cebc3e		0	0	0	0	0	0	0	0	0	0	0	0	0.000421351	0	0	0	0	0	0	0	0	0	0	0	0	0	0.000258573	0	0	0	0	0	0	0	0	0	0	0	0	0	0	0	0	0	0	0	0	0
e9a65c0c43491a059d90425d23533636		0	0	0	0	0	0	0	0	0	0	0	0	0	0	0	0	0	0	0	0	0	0	0	0	0	0	0	0	0	0	0	0	0	0	0	0	0	0	0	0	0	0	0	0	0	0	0	0
e9c25b3e1270aa5e087e173001cce558		0	0	0	0	0	0	0	0	0	0	0	0	0	0	0	0	0	0	0	0	0	0	0	0	0	0	0	0	0	0	0	0	0	0	0	0	0	0	0	0	0	0	0	0	0	0	0	0
e9c49bf96eb0c31f3f8d53571b52cf46		0	0	0	0	0	0	0	0	0	0	0	0	0	0	0	0	0	0	0	0	0	0	0	0	0	0	0	0	0	0	0	0	0	0	0	0	0	0	0	0	0	0	0	0	0	0	0	0
e9d8ceef89208d104488d268976faa40		0	0	0	0	0	0	0	0	0	0	0	0	0	0	0	0	0	0	0	0	0	0	0	0	0	0	0	0	0	0	0	0	0	0	0	0	0	0	0	0	0	0	0	0	0	0	0	0
ea113148c6d2103d6a519034eac03a3a	ASV388	0	0	0	0	1.694e-05	0	0	0	0	0	0	0	0	0	0	0	0	0	0.000950489	0	0	0	0	0	0	0	0	0	0	0	0	0	0	0	0	0	0	0	0	0	0	0	0	0	0	0	0	0
ea1688bb71c7710f6eb2cab787b2c8a9	ASV389	0	0	0	0	0	0	0	0	0.00163852	0.00230565	0.00137416	0.00142646	0	0.00164905	0.00151691	0	0	0	0	0	0.00168297	0	0	0	0.00157493	0	0.00139686	0.0013837	0.00136817	0	0.00355374	0.00125017	0.00395519	0	0.00172906	0.00211717	0	0	0.0012128	0	0	0	0	0.00223059	0.000529965	0	0	0.00133695
ea2f71837698b9ce9d1058f667f39c2d	ASV390	0	0	0	3.11864e-05	0	6.45536e-05	0	0	1.98009e-05	4.21766e-05	3.96871e-05	4.10914e-05	2.00643e-05	2.71225e-05	5.7144e-05	1.52805e-05	4.07695e-05	0	4.80584e-05	0	0	0	0.030159	0	1.59891e-05	0	2.81058e-05	3.95342e-05	3.89052e-05	0	5.04077e-05	2.4879e-05	0	6.86908e-05	0.000103448	0	0.00044733	9.27687e-05	1.95612e-05	0	4.54263e-05	0	0	0	1.67357e-05	2.44707e-05	3.50598e-05	0
ea53d08ff204ec02583db2fc9fdaa222		0	0	0	0	0.0013552	0	0	0	0	0	0	0	0	0	0	0	0	0	0	0	0	0	0	0	0	0	0	0	0	0	0	0	0	0	0	0	0	0	0	0	0	0	0	0	0	0	0	0
ea7f4240fc9a6eb265f6c90b444fec43		0	0	0	0	0	0.000142018	0	0	0	0	0	0	0	0	0	0	0	0	0	0	0	0	0	0	0	0	0	0	0	0	0	0	0	0	0	0	0	0	0	0	0	0	0	0	0	0	0	0
ea9c57fdc75a0793f655151ea86f6c32	ASV391	0	0	0	0	0	0	0	0	0	0	0	0	0	0	0	0	0	0	0	0.0102874	0	0	0	0	0	0	0	0	0	0	0	0	0.000885491	0	0	0	0	0	0	0	0	0	0	0	0	0	0	0
eaa2dab4212f04576699e30c69080abb	ASV392	0	0	0	0	0	0	0	0	0	0	0	0	0	0	0	0	0	0	0	0	0	0	0	0	0	0	0	0	0	0	0	0	0	0	0	0	0	0	0	0	0	0	0	0	0	0	0	0
eabcf2d2b553233dec7f609ba0b9f687	ASV393	0	0	0.000178747	7.01694e-05	0	0	0	0	1.48507e-05	0	0.00131463	0	0	0.000970984	0	2.29208e-05	0	0	4.27186e-05	0	2.98751e-05	0	3.72679e-05	0	0	0.0019924	0.000446882	1.12955e-05	1.94526e-05	2.2779e-05	0.00104596	0	0	0	0	0.000728863	0	0	0	0	0.000908527	1.69976e-05	0	0	1.11572e-05	0.000152942	0.000140239	0
eaeb7ab4f565176511f6a0c29941a173	ASV394	0.000108766	0	0	8.57626e-05	0	0	0	0	0	4.21766e-05	0	0	0	0	3.11695e-05	2.67409e-05	0	0.0134822	3.73788e-05	5.80739e-05	0	0	8.38528e-05	0	7.19511e-05	0	3.37269e-05	3.38864e-05	3.89052e-05	0	5.04077e-05	8.08568e-05	0	0	0	6.94155e-05	0	0	7.8245e-05	0	0	4.24941e-05	0	9.69822e-05	3.34715e-05	0	0	0
eafff3661d98e5a7f597ef0479ec8e19		0	0	0	0	0	0	0	0	0	0	0	0	0	0	0	0	0	0	0	0	0	0	0	0	0	0	0	0	0	0	0	0	0	0	0	0	0	0	0	0	0	0	0	0	0	0	0	0
eb462e4bd87b781724701ea224615c90		0	0	0	0	0	0	0	0	0.000386118	0	0	0	0	0.000515327	0	0	0	0	0	0	0	0	0	0	0	0.000432087	0.000373807	0	0	0	0	0	0	0	0	0	0	0	0	0	0	0	0	0	0.000309611	0	0	0
ebd229c322d5fbe2db51117c26a54d76	ASV395	0	0	0	0	0	0	0	0	0	0	0	0	0	0	0	0	0	0	0	0	0	0	0	0	0	0	0	0	0	0	0	0	0	0	0	0	0	0	0	0	0	0	0	0	0	0	0	0
ec011b17d1028fd0b50155873302602f		0	0	0	0	0	0	0	0	0	0	0	0	0	0	0	0	0	0	0	0	0	0.000183699	0	0	0	0	0	0	0	0	0	0	0	0	0	0	0	0	0	0	0	0.000250715	0	0	0	0	0.000338912	0
ec19abf6f73d16610f7fd649300ec332		0	0	0	0	0	0	0	0	0	0	0	0	0	0	0	0.00118424	0	0.000869105	0	0	0	0.00160022	0	0	0	0	0	0	0	0	0	0	0	0	0	0	0	0	0	0	0	0.00184849	0.00175183	0	0.00160942	0.00100942	0	0
ec242154dfb1de1564a657d5fc34b58a	ASV396	0	0	0	0	0	0	0	0	0	0	0	0	0	0	0	0	0	0	0	0	0	0	0	0	0	0	0	0	0	0	0	0	0	0	0	0	0.00112437	0	0	0	0	0	0	0	0	0	0	0
ec97723d57f8e5917b68da98ee826d9a	ASV397	0	0	0	0	0	0	0	0	0	0	6.94524e-05	0	0	0	0	0	0	7.49989e-05	0	0	0	4.49042e-05	0	0.00010709	0	0	0	0.00947691	0.0047205	7.59301e-05	0.000201631	0	0	0.00218666	0	0	0.00673413	0	0	0	0	0	0	0	0	0.000666826	0	0.00265824
ecad94fb9067012fb48d3ec401d5bca3		0	0	0	0	0	0	0	0	0	0	0	0	0	0	0	0	0	0	0	0	0	0	0	0	0	0	0	0	0	0	0	0	0	0	0	0	0	0	0	0	0	0	0	0	0	0	0	0
ecfad1f235e2634c03f98f40f947faf1	ASV398	0.000425999	0.00516674	0.0152382	0.000522372	0.000830058	0.0003615	0.000956456	0.00266086	0.000346516	0.000470972	0.000426636	0.000363952	0.000541737	0.000428535	0.000498712	0.00761352	0.0739898	0.00364406	0.0393652	0.0248805	0.00534765	0.000383727	0.0918747	0.000467303	0.000415717	0.00202841	0.000508714	0.000559126	0.000512252	0.0660289	0.00312528	0.000628195	0.000929766	0.00131657	0.000517239	0.000578463	0.0122955	0.000347883	0.000577057	0.00106206	0.00215018	0.00175076	0.000323083	0.00179417	0.00109898	0.00606873	0.00863641	0.00927512
ed3460dab6e2b2e5f2f8a79ec6766a89		0	0.000352278	0	0	0.00208362	0.000245304	0	0	0	0	0	0	0	0	0	0	0	0	0	0	0	0	0	0	0	0	0	0	0	0	0	0	0	0	0	0	0	0	0	0	0	0	0	0	0	0	0	0
ed56b2751b37947e679812177fdfffc8		0	0	0	0	0	0.00236266	0	0	0	0	0	0	2.67525e-05	0	0	0	0	0	0	0	0	8.1644e-06	0	0	0	0	0	0	0	0	0	0	0	0	0	0	0	0	0	0	0	0	0	0	0	0	0	0
ed85186e211f210d7e97835ba5522fb0		0	0	0	0	0	0	0	0	0	0	0	0	0	0	0	0	0	0	0	0	0	0	0	0	0	0	0	0	0	0	0	0	0	0	0	0	0	0	0.000273857	0	0	0	0	0	0	0	0	0.000255901
edc643c59ef4cba8ba7009c914bd9f20	ASV399	0	0	0	0	0.00494647	0	8.38997e-05	0	0	0	0	0	0	0	2.07797e-05	0	0	0	0	0	0	0	0	0	0	0	0	0	0	0	0	0.00294194	0	0	0.00533495	0.00498635	0	0	5.86837e-05	0	0	0	2.15389e-05	6.46548e-05	0	0.000697414	0	2.61124e-05
ee5b4bd910807b741e42f52c501ceadc	ASV400	0	0	0	0	0.0021175	0.00584856	0	0	0	1.40589e-05	0	0	0	0	0	1.52805e-05	0	0	0	0	0	8.1644e-06	0	0	0	0	0	0	1.94526e-05	0	5.04077e-05	1.24395e-05	0	0	0	0	0	0	0	0	0	0	0	0	1.39465e-05	0	0	0
eeb88e6ab72d94c259e1ca4e086bf618	ASV401	0	0	0	0	0	0	0	0	0	0	0	0	0	0	0	0	0	0	0	0	0	0	0	0	0	0	0	0	0	0	0	0	0	0	0	0	0	0	0	0	0	0	0	0	0	0	0	0
eec16af94064b0bf83d3a0d5c5eadb25		0	0	0	0	0	0	0	0	0	0	0	0	0	0	0	0	0	0	0	0	0	0	0	4.86774e-05	0	0	0	0	0	0	0	0	0	0	0	0	0	0	0	0	0	0	0	0	0	0	0	0
ef123d4b970e6c8e57337bfb7e0ed12b		0	0	0	0	0	0	0	0	0	0	0	0	0	0	0	0	0	0	0	0	0	0	0	0	0	0	0	0	0	0	0	0	0	0.00533498	0	0	0	0	0	0	0	0	0	0	0	0	0	0.00158763
ef2d8ea59f0300602830b545ee4c8738		0	0	0	0	0	0	0	0	0	0	0	0	0	0	0	0	0	0	0	0	0	0	0	0	0	0	0	0	0	0	0	0	0	0	0	0	0	0	0	0	0	0	0	0	0	0	0	0
ef4723d179e952f0adef61b58f97ed5a		0	0	0	0	0	0	0	0	0	0	0	0	0	0	0	0	0	0	0	0	0	0	0	0	0	0	0	0	0	0	0	0	0	0	0	0	0	0	0	0	0	0	0	0	0	0	0	0
ef8e9aefbb30b9d13bae8a83638c10bc		0	0	0	0	0	0	0	0	0	0	0	0	0	0	0	0	0	0	0	0	0	0	0	0	0	0	0	0	0	0	0	0	0	0	0	0	0	0	0	0	0	0	0	0	0.00197482	0	0	0
efe3d7dae50957699c068303eb51e893		0	0	0	0	0	0	0	0	0	0	0	0	0	0	0	0	0	0	0	0	0	0	0	0	0	0	0	0	0	0	0	0	0	0	0	0	0	0	0	0	0	0	0	0	0	0	0	0
eff9b29ac7a6fd8c047d8a8535cf9197		0	0	0	0.000233898	0	0.000232393	0	0	0	0	0	0	0	0	0	0	0	0	0	0	0	0	0	0	0	0	0	0	0	0	0	0	0	0	0	0	0	0	0	0	0	0	0	0	0	0	0	0
f09da7b062fe4fe16bb3a5ec8a6f8c00		0	0	0	0	0.00106722	0	0	0	0	0	0	0	0	0	0	0	0	0	0	0	0	0	0	0	0	0	0	0	0	0	0	0	0	0	0	0	0	0	0	0	0	0	0	0	0	0	0	0
f0bc3421625ca926176a1cba07a641e5		0	0	0	0	0	0	0	0	0	0.00740199	0	0	0	0	0	0	0	0	0	0	0	0	0	0	0	0	0	0	0	0.00288535	0	0	0	0	0	0	0	0	0	0	0	0	0.000610268	0	0	0	0	0
f0ea56636f483484188135f0786371d4		0	0	0	0	0	0	0	0	0	0	0	0	0	0	0	0	0	0	0	0	0	0	0	0	0	0	0	0	0	0	0	0	0	0	0	0	0	0	0	0	0	0	0	0	0	0	0	0
f14bd529bf1f5c90d7ff5f530ae3a1dc	ASV402	0.000217531	0.000469704	0.00026812	6.23728e-05	0.00010164	9.03751e-05	8.38997e-05	0.000403161	0.000138606	0.000140589	0.000133944	0.000146755	0.000153827	0.000141037	0.000119483	0.000106964	0.000108719	8.38223e-05	0.000160195	0.000240592	0.000169292	4.0822e-05	0.000251558	8.76194e-05	0.000167886	0.000318064	9.83701e-05	0.010742	0.000149137	6.83371e-05	0	0.0838112	0.00351245	0.000194624	0.0357338	0.000127262	0.00013299	0.000359479	0.000567276	0	0.000227132	8.92375e-05	0.00102669	0.000177801	0.000778212	0.000305883	0.00225552	0.000214122
f16d57c792448f2e64cf6ee2ad2acd73	ASV403	0.0029548	0.148192	0.00178747	0.0135973	0.00636943	0.000787554	0	0	4.4552e-05	7.02943e-05	7.93741e-05	8.21828e-05	4.68168e-05	7.05184e-05	3.63644e-05	1.52805e-05	6.11542e-05	0	4.27186e-05	0	3.98335e-05	2.85754e-05	5.59018e-05	1.9471e-05	0	0	3.09163e-05	6.21251e-05	0	4.55581e-05	3.78058e-05	3.10988e-05	8.85491e-05	5.72423e-05	7.38913e-05	3.47078e-05	0	5.79804e-05	0.000107587	0	3.02842e-05	5.09929e-05	0	8.08185e-05	4.46287e-05	6.11767e-05	4.67464e-05	9.40046e-05
f17db181902ff98e3373448598631a93		0	0	0	0	0	0	0	0	0	0	0	0	0	0	0	0	0	0.000176468	0	0	0	0.000142877	0	0	0	0	0	0	0	0	0	0	0	0	0	0	0	0	0	0	0	0.000450437	0	0	0	0.000544472	0	0
f2452bd0b3a8f33514deece81878f667	ASV404	0	0	0	0	0	0	0	0	2.47511e-05	0	0	0	0	0.00215352	0	0	0	0	2.66991e-05	0	0	0	1.86339e-05	0	0	0	0	0	0	0	0.00333951	0	0	0	0	0	0	0	0.0012128	6.2474e-05	0	0	0	0	0	0	0	0
f25846505f4abc5ed52e30cf1b155a52		0	0	0	0	0	0	0	0	0	0	0	0	0	0	0	0	0	0	0	0	0	0	0	0	0	0	0	0	0	0	0	0	0	0	0	0	0	0	0	0	0	0	0	0	0	0	0	0
f276c42645f99cfeeb466371b8427934		0	0	0	0	0	0	0	0	0	0	0	0	0	0	0	0	0	0	0	0	0	0	0	0.000253123	0	0	0	0	0	0	0	0	0	0	0	0	0	0	0	0	0	0	0	0	0.000150622	0.000134589	0	0
f306453a9b2fd242175c045f813cad5a		0	0	0	0	0	0	0	0	0	0	0	0	0	0	0	0	0	0	0	0	0	0	0	0	0	0	0	0	0	0	0	0	0	0	0	0	0	0	0	0	0	0	0	0	0	0	0	0
f3322b53023be22d7252e44f45a616b4		0	0	0	0	0	0	0	0	0	0	0	0	0	0	0	0	0	0	0	0	0	0	0	0	0	0	0	0	0	0	0	0	0	0	0	0	0	0	0	0	0	0	0	0	0	0	0	0
f3b4eed99d118c5f5f1b0cbf35e0e9b0		0	0	0	0	0	0	0	0	0	0	0	0	0	0	0	0	0	0	0	0	0	0	0	0	0	0	0	0	0	0	0	0	0	0	0	0	0	0	0	0.00191587	0	0	0	0	0	0	0	0
f485d0530512c111a168eddb264911df		0	0	0	0	0.0016093	0.000684268	0	0	0	0	0	0	0	0	0	0	0	0	0	0	0	0	0	0	0	0	0	0	0	0	0	0	0	0	0	0	0	0	0	0	0	0	0	0	0	0	0	0
f4b02f97eb7828ffd3b8dfb4b96cd096		0.0030545	0	0	0.00328237	0	0.0020528	0.00234919	0	0	0	0	0	0	0	0	0	0	0	0	0	0	0	0	0	0	0	0	0	0	0	0	0	0	0	0	0	0	0	0	0	0	0	0	0	0	0	0	0
f510e589a3874fb5148080a66ada9b02	ASV405	0	0	0	0	0	0	0	0	0	0	0	0	0	0	0	0	0	0	0	0	0	0	0	0	0	0	0	0	0	0	0	0	0	0	0	0	0	0	0	0	0	0	0	0	0	0	0	0
f58f12b7cdf0ed5cf6861fbf4edf2f36	ASV406	0.0215809	0.374002	0.0357941	0.0224308	0.420738	0.0295526	0.0370669	0.0558781	0.571568	0.702451	0.567297	0.625693	0.63731	0.555463	0.490384	0.1096	0.111205	0.0183747	0.0988455	0.408816	0.391225	0.016537	0.0170873	0.0391561	0.519071	0.52255	0.550811	0.483943	0.373672	0.430782	0.571661	0.394438	0.482858	0.464739	0.42455	0.55249	0.436038	0.0315993	0.35578	0.20177	0.511167	0.0206096	0.084576	0.436776	0.18163	0.289433	0.265204	0.515944
f5eae0f22776ba9efd552940b5bad427	ASV407	0	0	0	0.000163729	0	0	0	0	0	0	0	0	0	0	0	0	0	0	0	0	0	0	0	0	0	0	0	0	0	0	0	0	0	0	0	0	0	0	0	0	0	0	0	0	0	0	0	0
f5ef7e6af1787a57e9792faa6db791f7		0	0	0	0	0	0	0	0	0	0	0	0	2.67525e-05	1.0849e-05	0	0	0	0	0	0	0	0	0	0	0	0	0	0	0	1.5186e-05	0	0	0	0.0018203	0	0	0.00294996	0	0	0	0	0	0	0	0	0	0	0
f63eeb1c55f3f4d0cb7428308a1cbd54		0	0	0	0	0	0	0	0	0	0	0	0	0	0	0	0.000737286	0.000489233	0	0	0.000331851	0	0	0	0	0	0	0	0	0	0	0	0	0	0	0	0	0	2.31922e-05	0	0	0	0	0	0	0	0	0	1.0445e-05
f6a536fa3d9e5aee0fa8a763c0d93f46	ASV408	0	0	0	0	0	0	0	0	6.93032e-05	8.43532e-05	7.93741e-05	0	0.000127074	0	0	0	0	0	9.61169e-05	0	0	0	0	0	0.000119918	0.000786159	5.90221e-05	0.00585671	6.4842e-05	0	0	0.0364975	0	0	0	0	0	0	0	0	0	0	0	0	4.7418e-05	8.56473e-05	0	0
f7524ad0b4688d7e8872f3e0d06bb18c		0	0	0	0	0	0	0	0	0	0	0	0	0	0	0	0	0	0	0	0	0	0	0	0	0	0	0	0	0	0	0	0	0	0	0	0	0	0	0	0	0	0	0	0	0	0	0	0
f834c437c560aa63bf0257c76eac5aa6	ASV409	0	0	0	0	0.0075044	0.00592602	0	0	0	0	0	0	0	0	0	1.14604e-05	0	0	7.47576e-05	0	0	0	0	0	0	0	0	0	0	0	0	0	0	0	0	0	0	0	0	0	0	0	0	0	0	0	0	0
f8a3f15936f77cd6bf6a3ffa8329340b		0	0	0	0	0	0.000219482	0	0	0	0	0	0	0	0	0	0	0	0	0	0	0	0	0	0	0	0	0	0	0	0	0	0	0	0	0	0	0	0	0	0	0	0	0	0	0	0	0	0
f8afb1573ffb56f0e516b3579b5a625a		0	0	0	0	0	0	0	0	0	0	0	0.00163192	0	0	0	0	0	0	0	0	0	0	0	0	0	0	0	0	0	0	0	0	0	0	0	0	0	0	0	0	0	0	0	0	0	0	0	0
f92275fe0a8c9b6c861aba32f858187c		0	0	0	0	0	0	0	0	0	0	0	0	0	0	0	0	0	0	0	0	0	0	0	0	0	0	0	0	0	0	0	0	0	0	0	0	0	0	0	0	0	0	0	0	0	0	0	0
f97837d28e3442fbe919890466b06b2c		0	0	0	0	0	6.45536e-05	0	0	0	0	0	0	0	0	0	0	0	0	0	0	0	0	0	0	2.39837e-05	0	0	0.00129333	0	0.0011921	0	0.00336489	0	0	0	0	0	0	0	0	0	0	0	0	0	0	0	0
f98b0dfd800b33c59ed5edbcb86dc98d		0	0	0	0	0	0	0	0	0	0	0	0	0	0	0	0	0.000305771	0	0	0	0	0	0	0	0	0	0	0	0	0	0	0	0	0	0	0	0	0	0	0	0	0	0	0	0	0	0	0
f9934faf8314d1fe17315eef4a5b582d	ASV410	0	0	0	0	0.000321859	0.0033697	0	0	0	0	0	0	0	0	0	0	0	0	0	0	0	0	0	0	0	0	0	0	0	0	0	0	0	0	0	0	0	0	0	0	0	0	0	0	0	0	0	0
f999191b6ec429abd6a6cbf8d7bf388e	ASV411	0	0	0	0	0	0	0	0	0	2.10883e-05	0	0	0	0	0	0	0	0	0	0	0	0	0.000372679	0	0	0	0	0	0	0	0	0	0	0	0	0	0	0	0	0	0	0	0	0	0	0	0	0
fa0ba31a9860a42ef9b6dd218bc906eb	ASV412	0	0	0	0	0	0	0	0	0	0	0	0	0	0	0	0	0	0	0	0	0	0	0	0	0	0	0	0	0	0	0	0	0	0	0	0	0	0	0	0	0	0	0	0	0	0	0	0
faff84e57849d33466f12e282a5df21b	ASV413	0	0	0	0	0	0.000232393	0	0	5.94027e-05	6.32649e-05	4.96088e-05	0	0	0	0	3.43812e-05	0	8.8234e-05	0	0	0	0	0	0	0	0	3.65375e-05	0.00990613	0	0.000189825	0	0.0139012	0.000177098	0	0.000133004	0	0	0	0	0	0	0	0	0.000113146	4.18394e-05	0	0	0
fb075770d6eb35c93371ed190c9e61c8	ASV414	0	0	0	0	0	5.16429e-05	0	0	0	0	0.00197939	1.17404e-05	4.01287e-05	0	5.19491e-05	1.14604e-05	0	1.32351e-05	3.2039e-05	0.00175051	0	8.1644e-06	2.79509e-05	3.89419e-05	0.00200664	1.80036e-05	0.000761666	0	0	0	0.00160044	1.24395e-05	0	0.000641114	0	0.0010528	0.00050778	0	0	0	6.05684e-05	0	0.000107694	4.84911e-05	0.000831209	3.05883e-05	2.33732e-05	0
fb5d9a0919466f17583d78d754405a84	ASV415	0	0	0	0	0	0	0	0	0	0	0	0	0	0	0	0	0	0	0	0	0	0	0.00165842	0	0	0	0	0	0	0	0	0	0	0	0	0	0	0	0	0	0	0	0	0	0	0	0	0
fb84f49f8db7510535c159630f325c09		0	0	0	0	0	0	0	0	0	0	0	0	0	0	0	0	0	0	0	0	0	0.00166962	0	0	0	0	0	0	0	0	0	0	0	0	0	0	0	0	0	0	0	0	0.00184516	0	0.00145322	0	0	0
fbeeb19f04d65022573c52ecdc07f9e3		0	0	0	0	0	0.00153638	0	0	0	0	1.48827e-05	0	0	0	0	0	0	0	0	0	0	0	0	0	0	0	0	0	0	0	0	0	0	0	0	0	0	0	0	0	3.02842e-05	0	0	0	0	0	0	0
fc352ea7bad1c1b674c13bd6d3b3edea		0	0	0	0	0	0	0	0	0	0	0	0	0	0	0	0	0	0	0	0	0	0	0	0	0	0	0	0	0	0	0	0	0	0	0	0	0	0	0	0	0	0	0	0	0	0	0	0
fc460d0005c594b202f49bcad01f572f		0	0	0	0	0	0	0	0	0	0	0	0	0	0	0	0	0	0	0	0	0	0	0	0	0	0	0	0	0	0	0	0	0	0	0	0	0	0	0	0	0	0	0	0	0	0	0	0
fc4f1aa1a6f52469abd73f3dbd78318b	ASV416	0.000135957	0	0	0	0.0001694	0	0.000285259	0	8.41538e-05	0	5.95306e-05	0	0	0	0.000129873	0	0.000217437	0	0	0	0	5.30686e-05	0	0	0	0	0	0	0	0	0	0	0.00016234	0	0	0	0.00407433	0	0.00130082	0	0	0	0	0.00610988	0.00306264	0.00308942	0.000549271	0.00622519
fcc436b91d4386caada2d1f2a42b5159		0	0	0	0	0	0	0	0	0	0	0	0	0	0	0	0	0	0	0	0	0	0	0	0	0	0	0	0	0	0	0	0	0	0	0	0	0	0	0	0	0	0	0	0	0	0	0	0
fd1086493ad055991f9b147b66b2a501	ASV417	0	0	0	0	0	0	0	0	0	0	0	0	0	0	0	0	0	0	0	0	0	0	0	0	0	0	0	0	0	0	0	0	0	0	0	0	0	0	0	0	0	0	0	0	0	0	0	0
fd99d193cce0578f6095b47429dfe898	ASV418	0	0	0	6.23728e-05	0	0.0862307	0	0	0	7.02943e-05	0	8.21828e-05	8.69455e-05	5.42449e-05	5.19491e-05	0	0	0	0	4.14814e-05	0	0	0	3.89419e-05	0	4.80097e-05	6.46432e-05	7.90683e-05	7.13262e-05	0	0	9.32963e-05	0	0	7.38913e-05	0	0.00014508	8.11726e-05	0.000146709	0	0	5.09929e-05	0	0	5.02072e-05	8.56473e-05	7.01197e-05	9.40046e-05
fde80fd9ab1a29c910186a825a1310c2		0	0	0	0	0	0	0	0	0	0	0	0	0	0	0	0	0	0	0	0	0	0	0	0	0	0	0	0	0	0	0	0	0	0	0	0	0	0	0	0	0	0	0	0	0	0	0	0
fde96068d0b328e37b1e5594bd532cc4	ASV419	0	0	0	0	0	0	0	0	0	0	0	0	0	0	0	0	0	0	0	0	0	0	0	0	0	0	0	0	0	0	0	0	0	0	0	0	0	0	0	0	0	0	0	0	0	0	0	0
fe923656c1fe858776da21030494d804		0	0	0	0	0	0	0	0	0	6.32649e-05	0	0	6.0193e-05	0	0	3.82013e-05	0	0	0	0	0.0218288	0	0	0	0	0	0	0	0	0	0	0	0	0.000103036	5.9113e-05	0	0	3.47883e-05	5.86837e-05	0	0.000136279	0	0	0	0	0	0	0
fee705661fff44395a02c4fe89df2452		0	0	0	0	0	0	0	0	0	0	0	0	0	0	0	0	0	0	0	0	0	0	0	0	0	0	0	0	0	0	0	0	0	0	0	0	0	0	0	0	0	0	0	0	0	0	0	0
ff09ff7b600483dfd8ca303935c27037		0	0	0	8.57626e-05	0.0156695	0	0	0	3.46516e-05	0	0	0	0	0	0	0	0	0	0	0	0	0	0	0	0	0	0	0	0	0	0	0	0	0	0	0	0	0	0	0	0	0	0	0	0	0	7.01197e-05	0
ff636963241b4d97e821d59c74499f83		0	0	0	0	0	0	0	0	0	0	0	0	0	0	0	0	0	0	0	0	0	0	0	0	0	0	0	0	0	0	0	0	0	0	0	0	0	0	0	0	0	0	0	0	0	0	0	0
ff6eb8b451c82688e3b8b50103dccbab		0	0	0	0	0	0	0	0	0	0	0	0	0	0	0	0	0	0	0	0	0	0	0.000139755	0	0	0	0	0	0	0	0	0	0	0	0	0	0	0	0	0	0	0	0	0	0	0	0	0
[truncated: 112 more columns]

## Sheet: Table S3
Table S3. The differnetially enriched ASVs in phyllosphere and laimosphere assessed by ANCOM-BC analysis.
ASV	Log2 fold changes (Phyllo/Laimo)	Standard errors	Test statistics (W)	p-value	padj.-value	Diff.abundance	Phylum	Class	Order	Family	Genus	Mean Abundance Phyllosphere	SD Phyllosphere	Mean Abundance Laimosphere	SD Laimosphere			Significantly enriched ASVs in laimosphere (padj. ≤ 0.05 and log2 fold changes of ≥ -2)
ASV1	-1.17604	0	-2.47588	0	0	TRUE	Actinobacteriota	Actinobacteria	Frankiales	Geodermatophilaceae	Blastococcus	0.00671173	0.033107	0.0666805	0.141784			Significantly enriched ASVs in phyllosphere (padj. ≤ 0.05 and log2 fold changes of ≤ 2)
ASV2	-1.78012	0.460471	-3.86587	0.000110693	0.0294444	TRUE	Actinobacteriota	Actinobacteria	Frankiales	Geodermatophilaceae	Modestobacter	0.0739552	0.117579	0.951905	1.91907
ASV3	0.981576	0.668748	1.46778	0.142163	1	FALSE	Proteobacteria	Gammaproteobacteria	Burkholderiales	Burkholderiaceae	Burkholderia-Caballeronia-Paraburkholderia	0.020295	0.0290985	0.0402368	0.0726726
ASV4	-0.199311	0	-0.517862	0	0	TRUE	Firmicutes	Bacilli	Bacillales	Bacillaceae	Bacillus	0	0	0.029724	0.0999738
ASV5	-2.02452	0	-4.08894	0	0	TRUE	Firmicutes	Bacilli	Bacillales	Planococcaceae	Planomicrobium	0	0	0.298266	0.916255
ASV6	0.0426379	0.534738	0.079736	0.936447	1	FALSE	Proteobacteria	Gammaproteobacteria	Pseudomonadales	Pseudomonadaceae	Pseudomonas	0.0364965	0.10152	0.0390347	0.160302
ASV7	0.255	0	0.587962	0	0	TRUE	Deinococcota	Deinococci	Deinococcales	Deinococcaceae	Deinococcus	0.0246509	0.12744	0.0298689	0.13928
ASV8	0.116406	0	0.355707	0	0	TRUE	Proteobacteria	Alphaproteobacteria	Rhodospirillales	uncultured	uncultured	0	0	0.0256323	0.130023
ASV9	-0.505242	0	-1.07725	0	0	TRUE	Firmicutes	Bacilli	Bacillales	Planococcaceae	Planococcus	0	0	0.0988019	0.275981
ASV10	-0.365402	0	-1.02603	0	0	TRUE	Proteobacteria	Gammaproteobacteria	Pseudomonadales	Pseudomonadaceae	Pseudomonas	0	0	0.0764361	0.365281
ASV11	0.196135	0	0.578503	0	0	TRUE	Patescibacteria	Saccharimonadia	Saccharimonadales	Saccharimonadales	Saccharimonadales	0.00076508	0.00397547	0.0102777	0.0415528
ASV12	-0.272266	0.619646	-0.43939	0.660379	1	FALSE	Firmicutes	Bacilli	Staphylococcales	Staphylococcaceae	Staphylococcus	0.0501571	0.12008	0.170594	0.80653
ASV13	1.75328	0.417498	4.19949	2.68e-05	0.00773113	TRUE	Proteobacteria	Alphaproteobacteria	Caulobacterales	Caulobacteraceae	Caulobacter	0.0147671	0.0288267	0.00149332	0.00395461
ASV14	-2.90991	0	-10.416	0	0	TRUE	Acidobacteriota	Acidobacteriae	Bryobacterales	Bryobacteraceae	Bryobacter	0	0	0.298866	1.41127
ASV15	0.183267	0	0.433065	0	0	TRUE	Bacteroidota	Bacteroidia	Chitinophagales	Chitinophagaceae	Segetibacter	0.00467861	0.0235878	0.0292163	0.10346
ASV16	-0.340387	0	-0.84717	0	0	TRUE	Proteobacteria	Alphaproteobacteria	Rhizobiales	Devosiaceae	Devosia	0	0	0.0289688	0.0666145
ASV17	0.096169	0	0.191222	0	0	TRUE	Firmicutes	Bacilli	Bacillales	Bacillaceae	Bacillus	0.0063064	0.0249992	0.0720069	0.225729
ASV18	-0.925483	0	-2.32303	0	0	TRUE	Bacteroidota	Bacteroidia	Cytophagales	Hymenobacteraceae	Pontibacter	0.000215706	0.000960693	0.0607922	0.181782
ASV19	-1.61826	0	-3.27992	0	0	TRUE	Actinobacteriota	Actinobacteria	Micrococcales	Micrococcaceae	Kocuria	0	0	0.164731	0.429249
ASV20	0.58928	0	1.3853	0	0	TRUE	Firmicutes	Bacilli	Bacillales	Bacillaceae	Bacillus	0.026788	0.126052	0.00759964	0.0214837
ASV21	-1.20776	0	-3.46041	0	0	TRUE	Proteobacteria	Gammaproteobacteria	Pseudomonadales	Pseudomonadaceae	Pseudomonas	0	0	0.012626	0.0137118
ASV22	0.832281	0.420858	1.97758	0.0479762	1	FALSE	Bacteroidota	Bacteroidia	Cytophagales	Hymenobacteraceae	Pontibacter	0.0101865	0.0298443	0.00561773	0.0167181
ASV23	2.29521	0	4.93628	0	0	TRUE	Proteobacteria	Gammaproteobacteria	Pseudomonadales	Moraxellaceae	Acinetobacter	0.0302132	0.0510313	0.000702778	0.00365174
ASV24	0.911716	0.415293	2.19536	0.028138	1	FALSE	Actinobacteriota	Thermoleophilia	Gaiellales	Gaiellaceae	Gaiella	0.00608785	0.0197775	0.010019	0.0497314
ASV25	1.67559	0	3.85043	0	0	TRUE	Desulfobacterota	uncultured	uncultured	uncultured	uncultured	0.0186481	0.0421936	0.000873236	0.00278164
ASV26	-0.490821	0	-1.02	0	0	TRUE	Bacteroidota	Bacteroidia	Cytophagales	Hymenobacteraceae	Adhaeribacter	0.0105051	0.0545862	0.206313	1.02874
ASV27	-0.881643	0	-2.01856	0	0	TRUE	Firmicutes	Bacilli	Bacillales	Bacillaceae	Bacillus	0.00107371	0.00557917	0.113901	0.546559
ASV28	1.55419	0	4.32167	0	0	TRUE	Proteobacteria	Gammaproteobacteria	Salinisphaerales	Solimonadaceae	Nevskia	0.0281302	0.08174	0	0
ASV29	1.41019	0	3.49277	0	0	TRUE	Myxococcota	Polyangia	Polyangiales	Polyangiaceae	Pajaroellobacter	0.0228529	0.0761362	0.00142928	0.00742673
ASV30	-1.92458	0	-6.36508	0	0	TRUE	Proteobacteria	Gammaproteobacteria	Pseudomonadales	Pseudomonadaceae	Pseudomonas	0	0	0.072392	0.223365
ASV31	0.203213	0	0.454895	0	0	TRUE	Bacteroidota	Bacteroidia	Chitinophagales	Chitinophagaceae	uncultured	0.0135454	0.0697998	0.0297885	0.123974
ASV32	1.90825	0	5.05749	0	0	TRUE	Proteobacteria	Gammaproteobacteria	Burkholderiales	Comamonadaceae	Comamonas	0.0362653	0.133849	0	0
ASV33	1.56397	0	3.95542	0	0	TRUE	Actinobacteriota	Actinobacteria	Micrococcales	Microbacteriaceae	Microbacterium	0.0723658	0.276153	0	0
ASV34	1.19154	0	2.39247	0	0	TRUE	Firmicutes	Bacilli	Bacillales	Bacillaceae	Bacillus	0.0519013	0.16019	0.0126331	0.0526896
ASV35	-4.24275	0.354192	-11.9787	4.6e-33	1.91e-30	TRUE	Proteobacteria	Gammaproteobacteria	Salinisphaerales	Salinisphaeraceae	Salinisphaera	0.00212158	0.00482702	3.37508	16.0105
ASV36	2.00364	0.492566	4.06775	4.75e-05	0.0131488	TRUE	Acidobacteriota	Acidobacteriae	Bryobacterales	Bryobacteraceae	Bryobacter	0.815757	0.902168	0.59784	1.25886
ASV37	1.51486	0	4.06775	0	0	TRUE	Bacteroidota	Bacteroidia	Flavobacteriales	Weeksellaceae	Chryseobacterium	0.0129159	0.0387763	0	0
ASV38	1.21228	0	2.79011	0	0	TRUE	Myxococcota	Myxococcia	Myxococcales	Anaeromyxobacteraceae	Anaeromyxobacter	0.0110478	0.0311544	0.014737	0.0765759
ASV39	3.00081	0	5.97852	0	0	TRUE	Patescibacteria	Saccharimonadia	Saccharimonadales	LWQ8	LWQ8	0.077701	0.145711	0	0
ASV40	1.55125	0	4.35586	0	0	TRUE	Proteobacteria	Gammaproteobacteria	Burkholderiales	Rhodocyclaceae	Sulfuritalea	0.0334686	0.132729	0	0
ASV41	1.87342	0	5.16892	0	0	TRUE	Proteobacteria	Gammaproteobacteria	Burkholderiales	Comamonadaceae	Delftia	0.0154497	0.0392417	0	0
ASV42	-1.25456	0	-3.05616	0	0	TRUE	Bacteroidota	Bacteroidia	Cytophagales	Hymenobacteraceae	Adhaeribacter	0.00229524	0.0119264	0.112171	0.469913
ASV43	6.84419	0	17.9573	0	0	TRUE	Proteobacteria	Alphaproteobacteria	Acetobacterales	Acetobacteraceae	Acidiphilium	5.01676	17.5467	0.00335252	0.0166679
ASV44	-3.70057	0	-8.4908	0	0	TRUE	Firmicutes	Bacilli	Bacillales	Bacillaceae	Bacillus	0.0308603	0.135819	0.824329	3.117
ASV45	1.31905	0	5.66442	0	0	TRUE	Proteobacteria	Gammaproteobacteria	Pseudomonadales	Moraxellaceae	Acinetobacter	0.00166342	0.00288895	3.76e-05	0.00019544
ASV46	3.24483	0.588612	5.51268	3.53e-08	1.23e-05	TRUE	Bacteroidota	Bacteroidia	Cytophagales	Hymenobacteraceae	Hymenobacter	1.0658	3.71596	0.0168262	0.0387267
ASV47	-2.45588	0	-4.96148	0	0	TRUE	Actinobacteriota	Actinobacteria	Micrococcales	Microbacteriaceae	Marisediminicola	0.00291825	0.0151637	0.353207	0.788087
ASV48	1.33662	0	4.37417	0	0	TRUE	Proteobacteria	Alphaproteobacteria	Rickettsiales	Fokiniaceae	CandidatusLariskella	0.0389074	0.199192	0	0
ASV49	1.49926	0.612299	2.44857	0.0143424	1	FALSE	Bdellovibrionota	Oligoflexia	0319-6G20	0319-6G20	0319-6G20	0.0921425	0.256842	0.0586191	0.238252
ASV50	0.686734	0	1.68289	0	0	TRUE	Bacteroidota	Bacteroidia	Chitinophagales	Chitinophagaceae	Segetibacter	0.0231511	0.117178	0.0108021	0.0498367
ASV51	1.01774	0	4.53945	0	0	TRUE	Proteobacteria	Gammaproteobacteria	Pseudomonadales	Moraxellaceae	uncultured	0.00135017	0.00403976	0.000199439	0.00103632
ASV52	-0.744824	0	-1.57268	0	0	TRUE	Actinobacteriota	Actinobacteria	Frankiales	uncultured	uncultured	0.00418454	0.0203417	0.0522588	0.191884
ASV53	1.20512	0	5.15182	0	0	TRUE	Patescibacteria	Saccharimonadia	Saccharimonadales	LWQ8	LWQ8	0.00140686	0.00252388	5.35e-05	0.000278027
ASV54	-1.22413	0	-2.5981	0	0	TRUE	Actinobacteriota	Actinobacteria	Frankiales	Geodermatophilaceae	Blastococcus	0.000701858	0.00364696	0.073403	0.21277
ASV55	0.921548	0.441269	2.08841	0.0367612	1	FALSE	Proteobacteria	Alphaproteobacteria	uncultured	uncultured	uncultured	0.00972831	0.023922	0.00465692	0.0134152
ASV56	0.885116	0.407004	2.17471	0.0296517	1	FALSE	Firmicutes	Bacilli	Bacillales	Bacillaceae	Bacillus	0.0158876	0.0486383	0.00527334	0.0189453
ASV57	0.21041	0	0.861561	0	0	TRUE	Proteobacteria	Alphaproteobacteria	Sphingomonadales	Sphingomonadaceae	uncultured	0	0	0.00351188	0.0115034
ASV58	2.07919	0	5.08847	0	0	TRUE	Proteobacteria	Alphaproteobacteria	Elsterales	uncultured	uncultured	0.0255357	0.0663977	0.00163301	0.00761756
ASV59	-0.42228	0.441361	-0.956769	0.338684	1	FALSE	Bdellovibrionota	Bdellovibrionia	Bdellovibrionales	Bdellovibrionaceae	Bdellovibrio	0.0105688	0.0453846	0.0998848	0.492012
ASV60	0.134355	0.415253	0.32355	0.746279	1	FALSE	Proteobacteria	Alphaproteobacteria	Rhodobacterales	Rhodobacteraceae	Jannaschia	0.00244905	0.0114143	0.0212434	0.0674627
ASV61	-0.160292	0	-0.323607	0	0	TRUE	Actinobacteriota	Actinobacteria	Micrococcales	Microbacteriaceae	Naasia	0.0247695	0.128706	0.104917	0.444005
ASV62	-0.478209	0	-0.939686	0	0	TRUE	Actinobacteriota	Actinobacteria	Frankiales	Geodermatophilaceae	Modestobacter	0.0117433	0.0427335	0.0500363	0.113896
ASV63	2.27351	0.555646	4.09165	4.28e-05	0.0119929	TRUE	Proteobacteria	Alphaproteobacteria	Caulobacterales	Caulobacteraceae	Brevundimonas	0.0442387	0.0679257	0.0134379	0.0395805
ASV64	2.25219	0	5.81419	0	0	TRUE	Proteobacteria	Alphaproteobacteria	Rhizobiales	Rhizobiaceae	Allorhizobium-Neorhizobium-Pararhizobium-Rhizobium	0.0208146	0.0412118	0	0
ASV65	-0.55131	0	-1.14934	0	0	TRUE	Proteobacteria	Gammaproteobacteria	Pseudomonadales	Pseudomonadaceae	Pseudomonas	0	0	0.102601	0.283334
ASV66	0.0144713	0	0.0453518	0	0	TRUE	Bdellovibrionota	Bdellovibrionia	Bacteriovoracales	Bacteriovoracaceae	Peredibacter	0	0	0.0171774	0.0808969
ASV67	-0.0173991	0	-0.0349228	0	0	TRUE	Firmicutes	Bacilli	Bacillales	Bacillaceae	Bacillus	0.0432465	0.221392	0.0464167	0.135289
ASV68	2.30166	0.42604	5.40245	6.57e-08	2.27e-05	TRUE	Acidobacteriota	Acidobacteriae	Subgroup2	Subgroup2	Subgroup2	0.0195862	0.0148994	0.0130689	0.0454268
ASV69	-3.1832	0.497626	-6.39677	1.59e-10	5.89e-08	TRUE	Actinobacteriota	Actinobacteria	Micrococcales	Cellulomonadaceae	Cellulomonas	0.0187356	0.0900135	1.02926	2.8397
ASV70	-1.48583	0.633496	-2.34545	0.0190041	1	FALSE	Actinobacteriota	Actinobacteria	Kineosporiales	Kineosporiaceae	Pseudokineococcus	0.746328	2.28435	2.08374	5.46098
ASV71	-3.42955	0	-11.7227	0	0	TRUE	Acidobacteriota	Acidobacteriae	Bryobacterales	Bryobacteraceae	Bryobacter	0	0	0.524099	2.44663
ASV72	-1.15187	0	-3.30885	0	0	TRUE	Actinobacteriota	Actinobacteria	Frankiales	Geodermatophilaceae	Blastococcus	0	0	0.024007	0.0476137
ASV73	1.71255	0	4.16029	0	0	TRUE	Proteobacteria	Gammaproteobacteria	Enterobacterales	Pectobacteriaceae	Sodalis	0.0735516	0.336192	0	0
ASV74	1.33811	0.51041	2.62164	0.00875079	1	FALSE	Bacteroidota	Bacteroidia	Sphingobacteriales	env.OPS17	env.OPS17	0.94616	1.10403	1.5525	3.12586
ASV75	-1.94119	0	-3.57072	0	0	TRUE	Actinobacteriota	Actinobacteria	Frankiales	Geodermatophilaceae	Modestobacter	0.00782625	0.0296152	0.176451	0.377976
ASV76	-0.610083	0	-1.42922	0	0	TRUE	Bacteroidota	Bacteroidia	Flavobacteriales	Weeksellaceae	Chryseobacterium	0	0	0.200993	1.02191
ASV77	-3.27528	0.482487	-6.78833	1.13e-11	4.3e-09	TRUE	Actinobacteriota	Actinobacteria	Frankiales	Geodermatophilaceae	Modestobacter	0.0196737	0.0624652	0.494321	1.33227
ASV78	0.397602	0	0.797704	0	0	TRUE	Proteobacteria	Gammaproteobacteria	Burkholderiales	Burkholderiaceae	Burkholderia-Caballeronia-Paraburkholderia	0.00909849	0.0283568	0.0636231	0.320926
ASV79	0.17567	0	0.793125	0	0	TRUE	Firmicutes	Bacilli	Bacillales	Bacillaceae	Bacillus	0	0	0.00367884	0.0117206
ASV80	-2.09612	0	-4.71706	0	0	TRUE	Actinobacteriota	Actinobacteria	Frankiales	Geodermatophilaceae	Blastococcus	0	0	0.081071	0.136778
ASV81	-3.13711	0.487443	-6.43584	1.23e-10	4.58e-08	TRUE	Proteobacteria	Gammaproteobacteria	Pseudomonadales	Pseudomonadaceae	Pseudomonas	0.0862838	0.209214	6.47652	18.3627
ASV82	2.13122	0	4.2814	0	0	TRUE	Myxococcota	Polyangia	mle1-27	mle1-27	mle1-27	0.0306358	0.0554486	0.0140509	0.0724145
ASV83	0.48805	0.540924	0.902251	0.366923	1	FALSE	Proteobacteria	Gammaproteobacteria	Burkholderiales	Burkholderiaceae	Ralstonia	0.00597364	0.017093	0.0155812	0.0339759
ASV84	0.291203	0	0.743274	0	0	TRUE	Deinococcota	Deinococci	Deinococcales	Trueperaceae	Truepera	0.00127208	0.00552547	0.0220073	0.0793515
ASV85	2.59454	0.61118	4.24514	2.18e-05	0.00635724	TRUE	Firmicutes	Bacilli	Staphylococcales	Staphylococcaceae	Staphylococcus	0.227624	0.363508	0.168791	0.547978
ASV86	0.585039	0.422537	1.38459	0.166179	1	FALSE	Bacteroidota	Bacteroidia	Cytophagales	Hymenobacteraceae	Pontibacter	0.00441711	0.0127437	0.0197384	0.0771102
ASV87	1.15623	0	3.22916	0	0	TRUE	Firmicutes	Clostridia	Peptostreptococcales-Tissierellales	Peptostreptococcales-Tissierellales	Anaerococcus	0.0165633	0.0804666	0.00246917	0.0128302
ASV88	1.0375	0.482585	2.14989	0.031564	1	FALSE	Actinobacteriota	Actinobacteria	Kineosporiales	Kineosporiaceae	Kineococcus	1.54568	4.3337	0.808601	2.12387
ASV89	5.29968	0.491138	10.7906	3.81e-27	1.57e-24	TRUE	Proteobacteria	Alphaproteobacteria	Rickettsiales	Anaplasmataceae	Wolbachia	0.83141	1.34058	0.0538262	0.267357
ASV90	-1.73366	0	-4.16431	0	0	TRUE	Firmicutes	Bacilli	Bacillales	Bacillaceae	Bacillus	0	0	0.212319	0.943793
ASV91	1.15959	0	3.36308	0	0	TRUE	Spirochaetota	Leptospirae	Leptospirales	Leptospiraceae	Turneriella	0.00659093	0.0246577	0.00296858	0.0114307
ASV92	-2.78967	0.51494	-5.41747	6.04e-08	2.1e-05	TRUE	Bacteroidota	Bacteroidia	Cytophagales	Hymenobacteraceae	Adhaeribacter	0.131278	0.556146	2.49434	8.33709
ASV93	-0.102883	0	-0.438638	0	0	TRUE	Bacteroidota	Bacteroidia	Cytophagales	Hymenobacteraceae	Adhaeribacter	0	0	0.00263254	0.00517681
ASV94	2.79622	0.730467	3.828	0.000129191	0.0339772	TRUE	Proteobacteria	Gammaproteobacteria	Burkholderiales	Burkholderiaceae	Ralstonia	0.156423	0.130468	0.121105	0.191845
ASV95	3.47841	0.509839	6.82256	8.94e-12	3.41e-09	TRUE	Actinobacteriota	Actinobacteria	Micrococcales	Dermacoccaceae	Dermacoccus	0.158859	0.524565	0.0140026	0.0639213
ASV96	3.46051	0.530562	6.52235	6.92e-11	2.6e-08	TRUE	Acidobacteriota	Acidobacteriae	Subgroup2	Subgroup2	Subgroup2	1.58832	1.45264	0.332039	0.557172
ASV97	0.218915	0	1.02016	0	0	TRUE	Proteobacteria	Alphaproteobacteria	Rhizobiales	Rhizobiaceae	Corticibacterium	0	0	0.00149521	0.00338791
ASV98	1.56433	0	3.48585	0	0	TRUE	Proteobacteria	Gammaproteobacteria	Burkholderiales	TRA3-20	TRA3-20	0.0366484	0.104263	0.0106563	0.0553719
ASV99	-0.231623	0.656581	-0.352771	0.72426	1	FALSE	Bacteroidota	Bacteroidia	Cytophagales	Hymenobacteraceae	Adhaeribacter	0.0282527	0.106113	0.23983	0.861467
ASV100	-2.20819	0	-4.05373	0	0	TRUE	Actinobacteriota	Actinobacteria	Micrococcales	Micrococcaceae	Kocuria	0.0205294	0.0907659	0.29938	0.647966
ASV101	-0.206101	0	-0.415531	0	0	TRUE	Actinobacteriota	Actinobacteria	Kineosporiales	Kineosporiaceae	Kineococcus	0.00132233	0.00687103	0.073564	0.259673
ASV102	-0.882533	0.687789	-1.28314	0.199441	1	FALSE	Firmicutes	Bacilli	Bacillales	Planococcaceae	Planomicrobium	0.052219	0.135546	0.221619	0.452466
ASV103	-1.80343	0	-3.11751	0	0	TRUE	Actinobacteriota	Actinobacteria	Micrococcales	Micrococcaceae	Kocuria	0.00249949	0.0129877	0.572591	2.15854
ASV104	-0.514003	0	-1.54085	0	0	TRUE	Actinobacteriota	Actinobacteria	Micrococcales	Microbacteriaceae	Curtobacterium	0	0	0.0516539	0.254624
ASV105	1.34778	0	4.90508	0	0	TRUE	Firmicutes	Clostridia	Clostridiales	Clostridiaceae	Clostridiumsensustricto1	0.0108565	0.0523872	0	0
ASV106	-0.125128	0	-0.253482	0	0	TRUE	Firmicutes	Bacilli	Bacillales	Bacillaceae	Bacillus	0.00432995	0.0160039	0.0766885	0.257785
ASV107	-0.365501	0	-0.719098	0	0	TRUE	Actinobacteriota	Actinobacteria	Frankiales	Geodermatophilaceae	Modestobacter	0.00155821	0.00809672	0.0552066	0.135554
ASV108	3.82129	0.562019	6.79922	1.05e-11	4e-09	TRUE	Proteobacteria	Gammaproteobacteria	Pseudomonadales	Pseudomonadaceae	Pseudomonas	3.44642	17.3612	0.00738746	0.0142309
ASV109	-2.30678	0.491621	-4.69218	2.7e-06	0.000859582	TRUE	Actinobacteriota	Actinobacteria	Kineosporiales	Kineosporiaceae	Kineococcus	0.0573855	0.162572	0.766642	1.798
ASV110	-1.64187	0	-3.4216	0	0	TRUE	Actinobacteriota	Actinobacteria	Frankiales	Geodermatophilaceae	Blastococcus	0.00395572	0.0142524	0.0641049	0.110405
ASV111	-0.563501	0	-1.25299	0	0	TRUE	Actinobacteriota	Actinobacteria	Micrococcales	Micrococcaceae	Kocuria	0	0	0.0939133	0.27995
ASV112	0.742775	0	2.31024	0	0	TRUE	Actinobacteriota	Actinobacteria	Micrococcales	Microbacteriaceae	Curtobacterium	0.00150833	0.00518823	0.00959151	0.0359349
ASV113	3.99824	0.488321	8.18772	2.66e-16	1.04e-13	TRUE	Proteobacteria	Gammaproteobacteria	Pseudomonadales	Moraxellaceae	Acinetobacter	0.272341	0.343944	0.0231143	0.0560481
ASV114	-3.28239	0	-9.82519	0	0	TRUE	Bacteroidota	Bacteroidia	Cytophagales	Hymenobacteraceae	Adhaeribacter	0	0	0.793405	3.42462
ASV115	-1.00366	0	-2.60528	0	0	TRUE	Actinobacteriota	Actinobacteria	Frankiales	Geodermatophilaceae	Modestobacter	4.24e-05	0.000220326	0.0207287	0.0352826
ASV116	2.07786	0	3.97832	0	0	TRUE	Proteobacteria	Gammaproteobacteria	Pseudomonadales	Pseudomonadaceae	Pseudomonas	0.0517107	0.102286	0.0074951	0.0299695
ASV117	-0.772546	0.481979	-1.60286	0.108965	1	FALSE	Actinobacteriota	Actinobacteria	Kineosporiales	Kineosporiaceae	Quadrisphaera	0.115544	0.318023	0.341348	1.10776
ASV118	1.95696	0.596633	3.28	0.00103808	0.247063	FALSE	Proteobacteria	Gammaproteobacteria	Burkholderiales	Oxalobacteraceae	Massilia	0.701443	3.54597	0.15158	0.751905
ASV119	0.0516385	0	0.146785	0	0	TRUE	Bacteroidota	Bacteroidia	Flavobacteriales	Flavobacteriaceae	Flavimarina	0	0	0.0280184	0.121757
ASV120	1.93252	0	5.22329	0	0	TRUE	Firmicutes	Bacilli	Bacillales	Sporolactobacillaceae	uncultured	0.0216062	0.0734714	0	0
ASV121	-0.351926	0.456681	-0.770616	0.440935	1	FALSE	Acidobacteriota	Acidobacteriae	Bryobacterales	Bryobacteraceae	Bryobacter	0.0407158	0.0945549	0.0162098	0.0136513
ASV122	-0.219419	0	-0.656691	0	0	TRUE	Acidobacteriota	Acidobacteriae	Bryobacterales	Bryobacteraceae	Bryobacter	0	0	0.0276796	0.136523
ASV123	1.20977	0	3.14863	0	0	TRUE	Proteobacteria	Alphaproteobacteria	Rhizobiales	Xanthobacteraceae	Bradyrhizobium	0.00941742	0.0235991	0.00398292	0.0206958
ASV124	-1.16373	0	-2.91232	0	0	TRUE	Actinobacteriota	Actinobacteria	Frankiales	uncultured	uncultured	0	0	0.0480057	0.14311
ASV125	-0.027114	0	-0.0839615	0	0	TRUE	Actinobacteriota	Actinobacteria	Micrococcales	Cellulomonadaceae	Cellulomonas	0	0	0.0104916	0.0380533
ASV126	0.0893781	0	0.217613	0	0	TRUE	Actinobacteriota	Actinobacteria	Pseudonocardiales	Pseudonocardiaceae	Actinomycetospora	0.00234033	0.0107166	0.0111681	0.0273668
ASV127	1.12187	0.572728	1.95882	0.0501338	1	FALSE	Myxococcota	Polyangia	Polyangiales	Polyangiaceae	Pajaroellobacter	0.0628078	0.224687	0.0452152	0.147422
ASV128	-0.245555	0	-0.546674	0	0	TRUE	Actinobacteriota	Actinobacteria	Propionibacteriales	Propionibacteriaceae	Friedmanniella	0.00153016	0.00795094	0.0703269	0.297218
ASV129	0.523574	0	1.35935	0	0	TRUE	Firmicutes	Bacilli	Bacillales	Bacillaceae	Anaerobacillus	0.0109113	0.0558005	0.00724203	0.0271932
ASV130	-3.51192	0.434614	-8.08054	6.45e-16	2.52e-13	TRUE	Firmicutes	Bacilli	Bacillales	Bacillaceae	Bacillus	0.0218575	0.0942208	0.524305	1.54103
ASV131	-0.063824	0	-0.241638	0	0	TRUE	Bacteroidota	Bacteroidia	Cytophagales	Hymenobacteraceae	Adhaeribacter	0	0	0.00333397	0.00607984
ASV132	-1.29502	0	-2.75236	0	0	TRUE	Proteobacteria	Gammaproteobacteria	Burkholderiales	Oxalobacteraceae	Massilia	0.00401667	0.0208712	0.130909	0.603779
ASV133	0.713001	0.27765	2.56799	0.0102291	1	FALSE	Bacteroidota	Bacteroidia	Cytophagales	Hymenobacteraceae	Pontibacter	0.00182469	0.00774686	0.00257936	0.0101909
ASV134	1.02069	0.683267	1.49384	0.135216	1	FALSE	Proteobacteria	Gammaproteobacteria	Burkholderiales	Burkholderiaceae	Ralstonia	0.0219299	0.0340355	0.0420591	0.0751936
ASV135	1.52798	0	5.30108	0	0	TRUE	Proteobacteria	Gammaproteobacteria	Enterobacterales	Pectobacteriaceae	Sodalis	0.0038241	0.00823908	0	0
ASV136	1.21177	0	4.7095	0	0	TRUE	Proteobacteria	Alphaproteobacteria	Rhizobiales	Xanthobacteraceae	Rhodoplanes	0.0079643	0.0382243	0	0
ASV137	2.42136	0	4.30098	0	0	TRUE	Proteobacteria	Alphaproteobacteria	Caulobacterales	Caulobacteraceae	Brevundimonas	0.0734682	0.147486	0.00795166	0.0289319
ASV138	-1.40947	0	-2.62113	0	0	TRUE	Actinobacteriota	Actinobacteria	Micrococcales	Microbacteriaceae	Amnibacterium	0.0349501	0.125928	0.160462	0.63287
ASV139	-1.178	0	-2.40799	0	0	TRUE	Proteobacteria	Alphaproteobacteria	Rhizobiales	Devosiaceae	Devosia	0	0	0.31632	1.42786
ASV140	1.66374	0.477292	3.4858	0.000490674	0.121663	FALSE	Proteobacteria	Alphaproteobacteria	Micropepsales	Micropepsaceae	uncultured	0.0741042	0.112001	0.0488791	0.127658
ASV141	-0.419372	0	-1.05146	0	0	TRUE	Actinobacteriota	Actinobacteria	Micrococcales	Microbacteriaceae	Cryocola	0	0	0.02511	0.0646115
ASV142	1.20711	0	3.60551	0	0	TRUE	Proteobacteria	Alphaproteobacteria	Rhizobiales	RhizobialesIncertaeSedis	uncultured	0.0115581	0.0419026	0.000263999	0.00137178
ASV143	1.64675	0	4.00902	0	0	TRUE	Actinobacteriota	Actinobacteria	Micrococcales	Promicromonosporaceae	Promicromonospora	0.0674149	0.263319	0	0
ASV144	1.0078	0.539269	1.86882	0.0616472	1	FALSE	Actinobacteriota	Actinobacteria	Micrococcales	Micrococcaceae	Arthrobacter	0.0259613	0.067867	0.065633	0.268152
ASV145	-1.6935	0	-3.2848	0	0	TRUE	Actinobacteriota	Actinobacteria	Kineosporiales	Kineosporiaceae	Quadrisphaera	0.00192087	0.00998115	0.161633	0.390679
ASV146	-1.01514	0	-1.71206	0	0	TRUE	Actinobacteriota	Actinobacteria	Micrococcales	Micrococcaceae	Kocuria	0.0214467	0.111209	0.272107	0.668982
ASV147	-3.48907	0.486428	-7.17284	7.35e-13	2.83e-10	TRUE	Actinobacteriota	Actinobacteria	Micrococcales	Micrococcaceae	Kocuria	0.0217899	0.0719502	0.823351	1.4026
ASV148	1.19511	0	4.4316	0	0	TRUE	Firmicutes	Bacilli	Lactobacillales	Streptococcaceae	Streptococcus	0.00630551	0.0271544	0.000299914	0.0015584
ASV149	-0.692527	0.522165	-1.32626	0.184753	1	FALSE	Firmicutes	Bacilli	Bacillales	Bacillaceae	Bacillus	0.00890299	0.0294423	0.0622744	0.185422
ASV150	1.62174	0	3.11485	0	0	TRUE	Proteobacteria	Gammaproteobacteria	Enterobacterales	Enterobacteriaceae	Escherichia-Shigella	0.0547811	0.16162	0.0171173	0.0872821
ASV151	1.61261	0	4.35824	0	0	TRUE	Armatimonadota	Fimbriimonadia	Fimbriimonadales	Fimbriimonadaceae	Fimbriimonadaceae	0.0258903	0.0903982	0	0
ASV152	-0.0526014	0.604292	-0.0870464	0.930635	1	FALSE	Actinobacteriota	Actinobacteria	Propionibacteriales	Propionibacteriaceae	Friedmanniella	0.0459031	0.147522	0.0990455	0.363366
ASV153	0.503976	0	1.32974	0	0	TRUE	Actinobacteriota	Actinobacteria	Micrococcales	Micrococcaceae	Kocuria	0.00983917	0.0389507	0.0086505	0.0229279
ASV154	-3.03584	0	-8.71375	0	0	TRUE	Actinobacteriota	Actinobacteria	Frankiales	Geodermatophilaceae	Modestobacter	0.00133889	0.00695708	0.423622	1.94499
ASV155	0.915012	0	1.93787	0	0	TRUE	Firmicutes	Bacilli	Bacillales	Bacillaceae	Bacillus	0.0456084	0.18415	0.0177698	0.0607526
ASV156	-0.665329	0	-1.69007	0	0	TRUE	Bacteroidota	Bacteroidia	Cytophagales	Hymenobacteraceae	Nibribacter	0.00011082	0.000575836	0.0443047	0.119028
ASV157	1.46795	0	4.13179	0	0	TRUE	Firmicutes	Clostridia	Peptostreptococcales-Tissierellales	Peptostreptococcaceae	Romboutsia	0.0237901	0.0985325	0	0
ASV158	-0.5205	0	-1.47917	0	0	TRUE	Bacteroidota	Bacteroidia	Cytophagales	Hymenobacteraceae	Pontibacter	0	0	0.0153448	0.0328935
ASV159	-0.219272	0	-0.872813	0	0	TRUE	Bacteroidota	Bacteroidia	Cytophagales	Hymenobacteraceae	Adhaeribacter	0	0	0.00283807	0.00457076
ASV160	-2.43169	0	-18.9153	0	0	TRUE	Proteobacteria	Gammaproteobacteria	Enterobacterales	Erwiniaceae	Pantoea	0	0	0.0211681	0.0123629
ASV161	2.86874	0	5.61018	0	0	TRUE	Proteobacteria	Gammaproteobacteria	Burkholderiales	Burkholderiaceae	Burkholderia-Caballeronia-Paraburkholderia	0.0871015	0.153146	0.00645136	0.0201862
ASV162	-0.0189834	0	-0.0768137	0	0	TRUE	Proteobacteria	Gammaproteobacteria	Pseudomonadales	Pseudomonadaceae	Pseudomonas	0	0	0.00192257	0.00295749
ASV163	-0.165713	0	-0.384278	0	0	TRUE	Actinobacteriota	Actinobacteria	Micrococcales	Microbacteriaceae	Amnibacterium	0.0038254	0.0198774	0.0376926	0.154597
ASV164	0.061187	0	0.264441	0	0	TRUE	Firmicutes	Bacilli	Bacillales	Bacillaceae	Bacillus	0	0	0.00377999	0.00924813
ASV165	2.71132	0	5.26415	0	0	TRUE	Proteobacteria	Gammaproteobacteria	Burkholderiales	Nitrosomonadaceae	DSSD61	0.0724527	0.150635	0.00435621	0.0226355
ASV166	1.21817	0	4.58508	0	0	TRUE	Bacteroidota	Bacteroidia	Sphingobacteriales	env.OPS17	env.OPS17	0.00677446	0.03177	0	0
ASV167	-1.37436	0	-3.64537	0	0	TRUE	Proteobacteria	Gammaproteobacteria	Salinisphaerales	Salinisphaeraceae	Salinisphaera	0	0	0.108122	0.509148
ASV168	-0.684524	0	-1.50051	0	0	TRUE	Actinobacteriota	Actinobacteria	Frankiales	Geodermatophilaceae	Modestobacter	0.00181707	0.00944174	0.0555805	0.133152
ASV169	0.90058	0.566956	1.58845	0.112185	1	FALSE	Proteobacteria	Gammaproteobacteria	GammaproteobacteriaIncertaeSedis	UnknownFamily	Acidibacter	0.0310793	0.108882	0.0466296	0.162844
ASV170	-2.99503	0	-6.51051	0	0	TRUE	Actinobacteriota	Actinobacteria	Micrococcales	Micrococcaceae	Arthrobacter	0.00644796	0.0335046	0.219309	0.387545
ASV171	-2.55136	0	-6.6663	0	0	TRUE	Actinobacteriota	Actinobacteria	Kineosporiales	Kineosporiaceae	Pseudokineococcus	0.00271896	0.0141281	0.130112	0.316238
ASV172	0.155824	0.593889	0.262379	0.793029	1	FALSE	Firmicutes	Bacilli	Bacillales	Bacillaceae	Bacillus	0.0446981	0.128321	0.159013	0.727431
ASV173	-3.34008	0	-8.30395	0	0	TRUE	Proteobacteria	Gammaproteobacteria	Burkholderiales	Oxalobacteraceae	Noviherbaspirillum	0.00607282	0.0315553	0.75562	3.24281
ASV174	-1.91203	0	-5.10522	0	0	TRUE	Firmicutes	Bacilli	Bacillales	Planococcaceae	Paenisporosarcina	0	0	0.0624602	0.147247
ASV175	0.145611	0	0.376648	0	0	TRUE	Actinobacteriota	Actinobacteria	Frankiales	Geodermatophilaceae	Modestobacter	0.000583712	0.00303305	0.0208194	0.0590385
ASV176	-1.9564	0	-6.06162	0	0	TRUE	Actinobacteriota	Actinobacteria	Pseudonocardiales	Pseudonocardiaceae	Amycolatopsis	0	0	0.137391	0.642106
ASV177	-0.39003	0	-1.03389	0	0	TRUE	Firmicutes	Bacilli	Bacillales	Planococcaceae	Domibacillus	0	0	0.0366115	0.119786
ASV178	-3.82238	0	-12.5987	0	0	TRUE	Proteobacteria	Alphaproteobacteria	Acetobacterales	Acetobacteraceae	Acidiphilium	0.000430357	0.0022362	1.1018	5.3438
ASV179	-0.766528	0	-1.96385	0	0	TRUE	Proteobacteria	Alphaproteobacteria	Acetobacterales	Acetobacteraceae	Roseomonas	0	0	0.0387493	0.116514
ASV180	-1.72408	0.445388	-3.87095	0.000108412	0.028946	TRUE	Bacteroidota	Bacteroidia	Flavobacteriales	Flavobacteriaceae	Gramella	0.049055	0.0732209	2.79616	9.49654
ASV181	-4.5756	0.524342	-8.72637	2.63e-18	1.05e-15	TRUE	Actinobacteriota	Actinobacteria	Micrococcales	Cellulomonadaceae	Cellulomonas	0.0580462	0.214343	2.03887	2.74552
ASV182	0.0838658	0	0.288678	0	0	TRUE	Proteobacteria	Gammaproteobacteria	Burkholderiales	Burkholderiaceae	Ralstonia	0	0	0.00251262	0.00502281
ASV183	0.352612	0	1.96121	0	0	TRUE	Proteobacteria	Gammaproteobacteria	Pseudomonadales	Pseudomonadaceae	Pseudomonas	0	0	0.000577177	0.00139922
ASV184	0.205469	0.567894	0.361808	0.717495	1	FALSE	Actinobacteriota	Actinobacteria	Kineosporiales	Kineosporiaceae	Pseudokineococcus	0.921122	2.10596	1.10003	1.81072
ASV185	1.46361	0	3.7895	0	0	TRUE	Proteobacteria	Alphaproteobacteria	Sphingomonadales	Sphingomonadaceae	Sphingobium	0.0252052	0.0798197	0.000847084	0.00323053
ASV186	-3.27833	0	-7.69634	0	0	TRUE	Bacteroidota	Bacteroidia	Cytophagales	Hymenobacteraceae	Adhaeribacter	0.036757	0.161545	1.23957	5.96612
ASV187	-0.411565	0	-1.18605	0	0	TRUE	Actinobacteriota	Actinobacteria	Frankiales	Geodermatophilaceae	Modestobacter	2.27e-05	0.000117735	0.0210989	0.0609744
ASV188	0.705516	0.544235	1.29634	0.194857	1	FALSE	Firmicutes	Bacilli	Staphylococcales	Staphylococcaceae	Staphylococcus	0.0399969	0.139449	0.0184396	0.0532497
ASV189	-0.659451	0	-1.7149	0	0	TRUE	Actinobacteriota	Actinobacteria	Frankiales	Geodermatophilaceae	Blastococcus	0	0	0.0330549	0.0949274
ASV190	-2.25698	0.465665	-4.84679	1.25e-06	0.000405276	TRUE	Actinobacteriota	Actinobacteria	Micrococcales	Microbacteriaceae	Amnibacterium	0.066411	0.326628	0.459229	2.05778
ASV191	-2.72332	0	-4.60146	0	0	TRUE	Actinobacteriota	Actinobacteria	Frankiales	Geodermatophilaceae	Modestobacter	0.00779061	0.0309784	0.426305	0.975899
ASV192	-0.358594	0	-0.924194	0	0	TRUE	Bacteroidota	Bacteroidia	Cytophagales	Hymenobacteraceae	Adhaeribacter	0	0	0.100081	0.505008
ASV193	2.88114	0	5.62156	0	0	TRUE	Acidobacteriota	Acidobacteriae	Subgroup2	Subgroup2	Subgroup2	0.0763253	0.187397	0.015966	0.0582504
ASV194	-0.41114	0	-0.977458	0	0	TRUE	Actinobacteriota	Actinobacteria	Kineosporiales	Kineosporiaceae	Quadrisphaera	0	0	0.0313213	0.0867463
ASV195	2.49246	0.568931	4.38096	1.18e-05	0.00358017	TRUE	Proteobacteria	Gammaproteobacteria	Burkholderiales	Oxalobacteraceae	Undibacterium	0.376414	0.345614	0.388045	0.763269
ASV196	2.12847	0	4.25449	0	0	TRUE	Myxococcota	Polyangia	mle1-27	mle1-27	mle1-27	0.0660982	0.165572	0.00913446	0.0465836
ASV197	-0.105367	0	-0.251817	0	0	TRUE	Firmicutes	Bacilli	Bacillales	Bacillaceae	Bacillus	0.00154257	0.00801541	0.0269317	0.0645602
ASV198	-0.0715672	0	-0.18764	0	0	TRUE	Patescibacteria	Saccharimonadia	Saccharimonadales	Saccharimonadales	Saccharimonadales	0.0057381	0.029816	0.0440232	0.219189
ASV199	1.81785	0	6.00277	0	0	TRUE	Bacteroidota	Bacteroidia	Chitinophagales	Chitinophagaceae	Segetibacter	0.00478844	0.00718882	0.00101971	0.00529856
ASV200	-0.209826	0.569836	-0.368222	0.712708	1	FALSE	Actinobacteriota	Actinobacteria	Micrococcales	Microbacteriaceae	Amnibacterium	0.0478924	0.182238	0.0768773	0.2682
ASV201	0.0736062	0	0.148606	0	0	TRUE	Firmicutes	Bacilli	Bacillales	Bacillaceae	Bacillus	0.0113128	0.053075	0.0651861	0.233523
ASV202	-3.48656	0	-8.90655	0	0	TRUE	Actinobacteriota	Actinobacteria	Kineosporiales	Kineosporiaceae	Quadrisphaera	0	0	0.265541	0.448403
ASV203	-0.0515542	0	-0.168268	0	0	TRUE	Actinobacteriota	Actinobacteria	Frankiales	uncultured	uncultured	0	0	0.0127824	0.0566971
ASV204	-1.00285	0	-2.85494	0	0	TRUE	Bacteroidota	Bacteroidia	Bacteroidales	Dysgonomonadaceae	Proteiniphilum	0	0	0.108458	0.541442
ASV205	0.781206	0	2.70081	0	0	TRUE	Actinobacteriota	Rubrobacteria	Rubrobacterales	Rubrobacteriaceae	Rubrobacter	0.00431451	0.0152015	0.000717837	0.00141375
ASV206	0.0114842	0	0.0206255	0	0	TRUE	Proteobacteria	Gammaproteobacteria	Burkholderiales	Oxalobacteraceae	Massilia	0.199725	1.01084	0.0551329	0.239808
ASV207	0.607971	0.45978	1.32231	0.186065	1	FALSE	Bacteroidota	Bacteroidia	Flavobacteriales	Flavobacteriaceae	Gramella	0.0726906	0.122462	0.392657	1.71543
ASV208	0.315318	0	0.863654	0	0	TRUE	Firmicutes	Bacilli	Bacillales	Bacillaceae	Bacillus	0.00427038	0.0208319	0.0104156	0.0328394
ASV209	-0.312135	0.511975	-0.609669	0.542081	1	FALSE	Bacteroidota	Bacteroidia	Cytophagales	MWH-CFBk5	MWH-CFBk5	0.0242031	0.108494	0.0927981	0.37293
ASV210	2.04405	0	4.11937	0	0	TRUE	Proteobacteria	Gammaproteobacteria	Enterobacterales	Pectobacteriaceae	Sodalis	0.180878	0.563564	0	0
ASV211	-0.118777	0	-0.373266	0	0	TRUE	Bacteroidota	Bacteroidia	Cytophagales	MWH-CFBk5	MWH-CFBk5	0	0	0.010425	0.0259658
ASV212	0.0898854	0	0.259739	0	0	TRUE	Firmicutes	Negativicutes	Veillonellales-Selenomonadales	Sporomusaceae	Pelosinus	0	0	0.065096	0.333985
ASV213	3.85132	0.546432	7.04813	1.81e-12	6.96e-10	TRUE	Proteobacteria	Gammaproteobacteria	Burkholderiales	Burkholderiaceae	Burkholderia-Caballeronia-Paraburkholderia	0.356269	0.442046	0.0931776	0.30774
ASV214	-0.362414	0	-1.13289	0	0	TRUE	Bacteroidota	Bacteroidia	Flavobacteriales	Flavobacteriaceae	Salinimicrobium	0	0	0.00818424	0.0180238
ASV215	0.00054116	0	0.00213433	0	0	TRUE	Actinobacteriota	Actinobacteria	Micrococcales	Sanguibacteraceae	Sanguibacter	0	0	0.00283324	0.00508225
ASV216	0.32694	0	1.66919	0	0	TRUE	Actinobacteriota	Actinobacteria	Micrococcales	Microbacteriaceae	Amnibacterium	9.56e-05	0.000496934	0.000773741	0.00143602
ASV217	0.710077	0.53905	1.31728	0.187746	1	FALSE	Bacteroidota	Bacteroidia	Cytophagales	Hymenobacteraceae	Pontibacter	0.0332517	0.0792793	0.0181963	0.0292489
ASV218	-2.49258	0	-8.25774	0	0	TRUE	Proteobacteria	Gammaproteobacteria	Enterobacterales	Erwiniaceae	Erwinia	0	0	0.03256	0.0296257
ASV219	0.506513	0	2.04451	0	0	TRUE	Firmicutes	Bacilli	Lactobacillales	Lactobacillaceae	Lactobacillus	0.00211577	0.0108266	0.00168537	0.00504844
ASV220	0.0273854	0	0.0852735	0	0	TRUE	Abditibacteriota	Abditibacteria	Abditibacteriales	Abditibacteriaceae	Abditibacterium	0	0	0.0162693	0.0784046
ASV221	-1.10895	0	-2.47811	0	0	TRUE	Proteobacteria	Gammaproteobacteria	Burkholderiales	Burkholderiaceae	Ralstonia	0	0	0.0227062	0.0351556
ASV222	0.489358	0	0.949184	0	0	TRUE	Actinobacteriota	Actinobacteria	Frankiales	Geodermatophilaceae	Modestobacter	0.0456824	0.180727	0.0304126	0.0846015
ASV223	-0.418452	0.552327	-0.757616	0.448681	1	FALSE	Proteobacteria	Gammaproteobacteria	Burkholderiales	Burkholderiaceae	Ralstonia	0.00460855	0.0136854	0.0289818	0.0440178
ASV224	2.96814	0	7.46366	0	0	TRUE	Proteobacteria	Alphaproteobacteria	Sphingomonadales	Sphingomonadaceae	Sphingomonas	0.0425422	0.0844261	0	0
ASV225	-0.8507	0.505823	-1.68181	0.092605	1	FALSE	Actinobacteriota	Actinobacteria	Frankiales	Geodermatophilaceae	Modestobacter	0.0804229	0.131283	0.641807	1.4568
ASV226	1.45572	0	3.41474	0	0	TRUE	Proteobacteria	Gammaproteobacteria	Steroidobacterales	Steroidobacteraceae	uncultured	0.0543651	0.222461	0.0146263	0.0760007
ASV227	-1.81898	0	-3.83121	0	0	TRUE	Actinobacteriota	Actinobacteria	Micrococcales	Micrococcaceae	Kocuria	0	0	0.363414	1.18176
ASV228	-1.83692	0	-3.5325	0	0	TRUE	Firmicutes	Bacilli	Bacillales	Bacillaceae	Bacillus	0	0	0.195007	0.489845
ASV229	0.436546	0	2.57131	0	0	TRUE	Actinobacteriota	Actinobacteria	Propionibacteriales	Propionibacteriaceae	Friedmanniella	0	0	0.0012338	0.0049307
ASV230	-0.44396	0	-1.95908	0	0	TRUE	Proteobacteria	Alphaproteobacteria	Rhizobiales	Rhizobiaceae	Allorhizobium-Neorhizobium-Pararhizobium-Rhizobium	0	0	0.00410623	0.00598427
ASV231	-0.805002	0	-1.99082	0	0	TRUE	Proteobacteria	Gammaproteobacteria	Pseudomonadales	Pseudomonadaceae	Pseudomonas	0	0	0.0664036	0.278677
ASV232	1.26463	0.393539	3.21348	0.00131138	0.302929	FALSE	Proteobacteria	Gammaproteobacteria	GammaproteobacteriaIncertaeSedis	UnknownFamily	CandidatusBerkiella	0.018863	0.090671	0.0117029	0.0579806
ASV233	-0.941326	0.646775	-1.45542	0.145554	1	FALSE	Firmicutes	Bacilli	Bacillales	Bacillaceae	Bacillus	0.114958	0.2538	0.309535	0.809207
ASV234	2.2862	0	5.40243	0	0	TRUE	Proteobacteria	Gammaproteobacteria	Burkholderiales	Neisseriaceae	uncultured	0.0545444	0.159314	0.00541611	0.0281429
ASV235	-2.1009	0	-4.33821	0	0	TRUE	Actinobacteriota	Actinobacteria	Kineosporiales	Kineosporiaceae	Quadrisphaera	0.0057291	0.0285527	0.393925	1.8418
ASV236	-0.332928	0	-0.793058	0	0	TRUE	Actinobacteriota	Actinobacteria	Frankiales	uncultured	uncultured	0	0	0.0250338	0.0563085
ASV237	0.514604	0.357247	1.44047	0.149734	1	FALSE	Bacteroidota	Bacteroidia	Chitinophagales	Chitinophagaceae	Segetibacter	0.00229403	0.0106765	0.00595389	0.0204256
ASV238	0.114985	0	0.471514	0	0	TRUE	Bacteroidota	Bacteroidia	Cytophagales	MWH-CFBk5	MWH-CFBk5	7.91e-05	0.00041106	0.00308846	0.00838713
ASV239	-2.76703	0.523229	-5.28838	1.23e-07	4.23e-05	TRUE	Firmicutes	Bacilli	Bacillales	Planococcaceae	Planomicrobium	0.147291	0.560328	1.56242	3.58919
ASV240	-2.5588	0	-6.46038	0	0	TRUE	Bacteroidota	Bacteroidia	Cytophagales	Hymenobacteraceae	Adhaeribacter	0	0	0.400243	1.60082
ASV241	-0.786339	0	-1.85305	0	0	TRUE	Actinobacteriota	Actinobacteria	Micrococcales	Microbacteriaceae	Naasia	0	0	0.111013	0.526409
ASV242	1.99324	0.533394	3.7369	0.000186306	0.0486258	TRUE	Nitrospirota	Nitrospiria	Nitrospirales	Nitrospiraceae	Nitrospira	0.0957852	0.164708	0.0751125	0.345952
ASV243	-2.18706	0	-5.98885	0	0	TRUE	Bacteroidota	Bacteroidia	Cytophagales	Hymenobacteraceae	Pontibacter	0.00202196	0.0105064	0.199749	0.878979
ASV244	1.67401	0	4.59686	0	0	TRUE	Bdellovibrionota	Oligoflexia	0319-6G20	0319-6G20	0319-6G20	0.0455916	0.176337	9.58e-05	0.000497681
ASV245	1.60235	0.440641	3.63641	0.000276468	0.0702228	FALSE	Proteobacteria	Gammaproteobacteria	Xanthomonadales	Xanthomonadaceae	Stenotrophomonas	0.0524106	0.207763	0.00123138	0.00272481
ASV246	-0.467966	0	-1.23287	0	0	TRUE	Actinobacteriota	Actinobacteria	Micrococcales	Micrococcaceae	Kocuria	0	0	0.022023	0.0558673
ASV247	1.08847	0	2.66902	0	0	TRUE	Actinobacteriota	Actinobacteria	Corynebacteriales	Nocardiaceae	Rhodococcus	0.0044301	0.00943517	0.00445961	0.0142313
ASV248	2.07162	0.519948	3.98428	6.77e-05	0.0183423	TRUE	Myxococcota	Polyangia	Haliangiales	Haliangiaceae	Haliangium	0.431948	0.524291	0.244842	0.445721
ASV249	1.44687	0	4.47891	0	0	TRUE	Firmicutes	Bacilli	Erysipelotrichales	Erysipelotrichaceae	Turicibacter	0.0198509	0.0837517	0	0
ASV250	0.392538	0	1.83022	0	0	TRUE	Firmicutes	Bacilli	Bacillales	Bacillaceae	Bacillus	0.000117631	0.0004357	0.001603	0.00395342
ASV251	1.40933	0	4.43413	0	0	TRUE	Proteobacteria	Gammaproteobacteria	Diplorickettsiales	Diplorickettsiaceae	uncultured	0.0185506	0.0839452	0	0
ASV252	-2.01446	0	-5.9929	0	0	TRUE	Bacteroidota	Bacteroidia	Flavobacteriales	Flavobacteriaceae	Zunongwangia	0.000208407	0.000814712	0.0690137	0.178441
ASV253	2.09844	0	4.92473	0	0	TRUE	Firmicutes	Bacilli	Bacillales	Sporolactobacillaceae	uncultured	0.0368287	0.0976931	0	0
ASV254	-1.70192	0	-3.3062	0	0	TRUE	Actinobacteriota	Actinobacteria	Propionibacteriales	Propionibacteriaceae	Friedmanniella	0.00246606	0.012353	0.134742	0.373312
ASV255	1.30971	0	4.38459	0	0	TRUE	Acidobacteriota	Acidobacteriae	Acidobacteriales	uncultured	uncultured	0.0318784	0.163057	0	0
ASV256	-0.358522	0	-0.950965	0	0	TRUE	Proteobacteria	Gammaproteobacteria	Pseudomonadales	Pseudomonadaceae	Pseudomonas	0	0	0.0712649	0.350583
ASV257	-1.63393	0	-2.75101	0	0	TRUE	Actinobacteriota	Actinobacteria	Micrococcales	Micrococcaceae	Kocuria	0.0111309	0.0560077	0.36777	0.879601
ASV258	1.33389	0	3.70163	0	0	TRUE	Proteobacteria	Gammaproteobacteria	Salinisphaerales	Solimonadaceae	uncultured	0.0105993	0.0421581	0.00340238	0.0173928
ASV259	2.70377	0.847468	3.19041	0.00142071	0.324771	FALSE	Acidobacteriota	Acidobacteriae	Subgroup2	Subgroup2	Subgroup2	0.418348	0.419364	0.269539	0.683791
ASV260	1.98817	0	4.98855	0	0	TRUE	Acidobacteriota	Acidobacteriae	Elev-16S-1166	Elev-16S-1166	Elev-16S-1166	0.0373442	0.149906	0.00166526	0.00865293
ASV261	0.30278	0	2.03116	0	0	TRUE	Firmicutes	Bacilli	Bacillales	Bacillaceae	Bacillus	1.98e-05	0.000102765	0.000821313	0.00166579
ASV262	0.543157	0.493726	1.10012	0.27128	1	FALSE	Actinobacteriota	Actinobacteria	Frankiales	Geodermatophilaceae	Modestobacter	0.0138682	0.059152	0.100392	0.501145
ASV263	-0.275199	0	-0.648256	0	0	TRUE	Firmicutes	Bacilli	Bacillales	Bacillaceae	Bacillus	1.79e-05	9.3e-05	0.0439371	0.148474
ASV264	-0.221872	0	-0.672738	0	0	TRUE	Acidobacteriota	Acidobacteriae	Bryobacterales	Bryobacteraceae	Bryobacter	0	0	0.0170725	0.0796051
ASV265	-0.991491	0	-2.72936	0	0	TRUE	Firmicutes	Bacilli	Bacillales	Bacillaceae	Bacillus	0	0	0.0224954	0.0456822
ASV266	-0.612658	0	-1.36527	0	0	TRUE	Proteobacteria	Gammaproteobacteria	Burkholderiales	Burkholderiaceae	Ralstonia	0	0	0.0160583	0.025884
ASV267	-1.03364	0	-2.22155	0	0	TRUE	Firmicutes	Bacilli	Bacillales	Bacillaceae	Bacillus	0	0	0.165883	0.796329
ASV268	1.24975	0	4.50775	0	0	TRUE	Bacteroidota	Bacteroidia	Sphingobacteriales	env.OPS17	env.OPS17	0.0151638	0.0771659	0	0
ASV269	-1.34977	0.445594	-3.02916	0.00245237	0.541974	FALSE	Bdellovibrionota	Oligoflexia	0319-6G20	0319-6G20	0319-6G20	0.00707098	0.0355152	0.156988	0.451254
ASV270	1.52542	0.577145	2.64304	0.00821654	1	FALSE	Proteobacteria	Gammaproteobacteria	Xanthomonadales	Rhodanobacteraceae	Dokdonella	0.190643	0.29742	0.113689	0.350522
ASV271	-0.769824	0	-1.58833	0	0	TRUE	Firmicutes	Bacilli	Bacillales	Bacillaceae	Bacillus	0	0	0.0668191	0.137381
ASV272	4.818	0.484425	9.94581	2.63e-23	1.07e-20	TRUE	Actinobacteriota	Acidimicrobiia	uncultured	uncultured	uncultured	0.317227	0.442508	0.0134977	0.0530956
ASV273	-2.40123	0.517906	-4.63643	3.54e-06	0.00112371	TRUE	Firmicutes	Bacilli	Bacillales	Bacillaceae	Bacillus	0.0137671	0.0424047	0.215491	0.393606
ASV274	1.27316	0	4.08659	0	0	TRUE	Firmicutes	Bacilli	Brevibacillales	Brevibacillaceae	Brevibacillus	0.0204559	0.103008	0	0
ASV275	-2.97332	0	-9.18018	0	0	TRUE	Acidobacteriota	Acidobacteriae	Acidobacteriales	Acidobacteriaceae(Subgroup1)	Acidipila	0.000683627	0.00355223	0.559259	2.7344
ASV276	-0.821671	0	-2.0318	0	0	TRUE	Proteobacteria	Gammaproteobacteria	Pseudomonadales	Pseudomonadaceae	Pseudomonas	0	0	0.18902	0.890595
ASV277	-0.322927	0	-0.690027	0	0	TRUE	Firmicutes	Bacilli	Bacillales	Bacillaceae	Bacillus	0.00379407	0.0157557	0.0358287	0.079445
ASV278	-0.703204	0	-2.10932	0	0	TRUE	Firmicutes	Bacilli	Bacillales	Marinococcaceae	Marinococcus	0	0	0.0391412	0.184315
ASV279	2.36303	0	5.58847	0	0	TRUE	Proteobacteria	Alphaproteobacteria	Rhizobiales	Rhizobiaceae	Mesorhizobium	0.025866	0.0551252	0.00266425	0.0109786
ASV280	8.70738	0.49968	17.4259	5.25e-68	2.19e-65	TRUE	Bacteroidota	Bacteroidia	Flavobacteriales	Blattabacteriaceae	CandidatusUzinura	21.6601	31.8129	0.00372746	0.00886904
ASV281	-1.20064	0	-3.45908	0	0	TRUE	Actinobacteriota	Actinobacteria	Frankiales	Geodermatophilaceae	Modestobacter	0.00173617	0.00902143	0.0200713	0.0392929
ASV282	-0.878147	0	-2.46497	0	0	TRUE	Actinobacteriota	Actinobacteria	Micrococcales	Micrococcaceae	Arthrobacter	0	0	0.0252573	0.0635047
ASV283	-1.26826	0	-3.26002	0	0	TRUE	Proteobacteria	Alphaproteobacteria	Rhizobiales	Devosiaceae	Devosia	0	0	0.024007	0.0586382
ASV284	-1.01685	0.666885	-1.52477	0.127317	1	FALSE	Actinobacteriota	Actinobacteria	Frankiales	Geodermatophilaceae	Modestobacter	0.0218218	0.0598358	0.195031	0.338012
ASV285	-1.30934	0	-6.42594	0	0	TRUE	Proteobacteria	Gammaproteobacteria	Enterobacterales	Yersiniaceae	Serratia	0	0	0.00779424	0.00739383
ASV286	2.47949	0	4.56006	0	0	TRUE	Proteobacteria	Alphaproteobacteria	Rhodospirillales	uncultured	uncultured	0.0820506	0.219914	0.0146607	0.0624004
ASV287	2.0327	0	5.0002	0	0	TRUE	Acidobacteriota	Acidobacteriae	Subgroup2	Subgroup2	Subgroup2	0.0137472	0.0236403	0	0
ASV288	-1.07029	0.405969	-2.63637	0.0083798	1	FALSE	Actinobacteriota	Actinobacteria	Frankiales	uncultured	uncultured	0.0132736	0.0206755	0.119767	0.246206
ASV289	-0.0962954	0.573042	-0.168042	0.86655	1	FALSE	Proteobacteria	Gammaproteobacteria	Diplorickettsiales	Diplorickettsiaceae	uncultured	0.0647559	0.177229	0.0989208	0.247922
ASV290	1.60872	0	4.53227	0	0	TRUE	Actinobacteriota	Actinobacteria	Micrococcales	Micrococcaceae	Kocuria	0.023572	0.0896234	0	0
ASV291	-3.06128	0.51861	-5.90286	3.57e-09	1.29e-06	TRUE	Firmicutes	Bacilli	Bacillales	Bacillaceae	Bacillus	0.013143	0.0465681	0.644711	1.47671
ASV292	1.21727	0	4.02612	0	0	TRUE	Actinobacteriota	Thermoleophilia	Gaiellales	uncultured	uncultured	0.0237196	0.121063	0	0
ASV293	-2.43233	0	-6.6137	0	0	TRUE	Proteobacteria	Gammaproteobacteria	Oceanospirillales	Halomonadaceae	Kushneria	0.000112164	0.00058282	0.230317	0.869093
ASV294	-1.60637	0.601231	-2.67181	0.00754435	1	FALSE	Actinobacteriota	Actinobacteria	Kineosporiales	Kineosporiaceae	Pseudokineococcus	0.313275	0.917109	0.8365	1.30608
ASV295	-0.209782	0	-0.496796	0	0	TRUE	Firmicutes	Bacilli	Bacillales	Bacillaceae	Bacillus	0.000368829	0.00191649	0.100989	0.48081
ASV296	1.9235	0.589294	3.26408	0.00109821	0.257021	FALSE	Myxococcota	Polyangia	Polyangiales	Polyangiaceae	Pajaroellobacter	0.208464	0.349283	0.117439	0.270812
ASV297	-0.158638	0	-0.432637	0	0	TRUE	Actinobacteriota	Actinobacteria	Frankiales	Geodermatophilaceae	Modestobacter	0	0	0.0202082	0.069329
ASV298	1.36059	0	3.27423	0	0	TRUE	Firmicutes	Bacilli	Bacillales	Bacillaceae	Fictibacillus	0.0340907	0.128996	0.00180074	0.00697747
ASV299	0.53777	0	1.06317	0	0	TRUE	Bdellovibrionota	Oligoflexia	0319-6G20	0319-6G20	0319-6G20	0.0178767	0.0555293	0.0352158	0.14575
ASV300	-1.24071	0	-2.23343	0	0	TRUE	Actinobacteriota	Actinobacteria	Micrococcales	Micrococcaceae	Kocuria	0	0	0.21009	0.500261
ASV301	-1.38801	0	-3.71872	0	0	TRUE	Actinobacteriota	Actinobacteria	Pseudonocardiales	Pseudonocardiaceae	Actinomycetospora	6.8e-05	0.000353204	0.0614997	0.197952
ASV302	-2.62506	0	-7.01185	0	0	TRUE	Actinobacteriota	Actinobacteria	Micrococcales	Cellulomonadaceae	Cellulomonas	0	0	0.21998	0.563031
ASV303	0.234515	0	1.00253	0	0	TRUE	Proteobacteria	Gammaproteobacteria	Burkholderiales	Oxalobacteraceae	Noviherbaspirillum	0	0	0.000984171	0.00198766
ASV304	-2.61344	0	-6.23298	0	0	TRUE	Bacteroidota	Bacteroidia	Cytophagales	Hymenobacteraceae	Adhaeribacter	0.00616846	0.0320522	0.433475	1.61618
ASV305	0.947961	0	2.07011	0	0	TRUE	Proteobacteria	Gammaproteobacteria	Xanthomonadales	Rhodanobacteraceae	Dyella	0.0284909	0.110905	0.0191237	0.0714665
ASV306	-2.45685	0.443607	-5.53834	3.05e-08	1.07e-05	TRUE	Actinobacteriota	Actinobacteria	Micrococcales	Microbacteriaceae	Amnibacterium	0.0278774	0.136657	0.371222	1.63725
ASV307	0.0548118	0.482825	0.113523	0.909616	1	FALSE	Actinobacteriota	Actinobacteria	Frankiales	Geodermatophilaceae	Modestobacter	1.34635	4.40331	0.87787	1.22631
ASV308	0.707838	0.430816	1.64302	0.10038	1	FALSE	Firmicutes	Bacilli	Bacillales	Bacillaceae	Bacillus	0.00292934	0.00492993	0.0193564	0.0544988
ASV309	1.84255	0	5.15895	0	0	TRUE	Proteobacteria	Gammaproteobacteria	Oceanospirillales	Halomonadaceae	Halomonas	0.131589	0.67366	0	0
ASV310	1.4277	0	4.34304	0	0	TRUE	Firmicutes	Clostridia	Peptostreptococcales-Tissierellales	Peptostreptococcaceae	Romboutsia	0.0208802	0.0998488	0	0
ASV311	-0.0328766	0.573774	-0.0572988	0.954307	1	FALSE	Firmicutes	Bacilli	Bacillales	Bacillaceae	Bacillus	0.0665087	0.151569	0.133508	0.457038
ASV312	-0.372548	0	-0.931867	0	0	TRUE	Actinobacteriota	Actinobacteria	Frankiales	Geodermatophilaceae	Modestobacter	0	0	0.0309034	0.0895887
ASV313	-0.610587	0	-1.77864	0	0	TRUE	Actinobacteriota	Actinobacteria	Frankiales	uncultured	uncultured	0	0	0.0161293	0.0350971
ASV314	1.27493	0	4.16079	0	0	TRUE	Bacteroidota	Bacteroidia	Flavobacteriales	NS9marinegroup	NS9marinegroup	0.0319382	0.163427	0	0
ASV315	0.4844	0	1.26772	0	0	TRUE	Proteobacteria	Alphaproteobacteria	Sphingomonadales	Sphingomonadaceae	Sphingomonas	0.00843917	0.0408637	0.0133827	0.0659667
ASV316	4.30993	0.511253	8.43013	3.45e-17	1.36e-14	TRUE	Acidobacteriota	Acidobacteriae	Subgroup2	Subgroup2	Subgroup2	6.16152	5.46525	0.568198	1.43166
ASV317	0.365475	0.589533	0.61994	0.535298	1	FALSE	Actinobacteriota	Actinobacteria	Frankiales	Geodermatophilaceae	Modestobacter	0.0120842	0.0275695	0.117123	0.370767
ASV318	1.88621	0	4.09897	0	0	TRUE	Proteobacteria	Alphaproteobacteria	Rhodospirillales	uncultured	uncultured	0.0288187	0.0778782	0.00217585	0.0107996
ASV319	1.79283	0	5.86501	0	0	TRUE	Bdellovibrionota	Oligoflexia	0319-6G20	0319-6G20	0319-6G20	0.00844662	0.021057	0.000140523	0.000730178
ASV320	1.33809	0	3.67414	0	0	TRUE	Actinobacteriota	Actinobacteria	Corynebacteriales	Corynebacteriaceae	Corynebacterium	0.0162613	0.0587773	0.000282198	0.00102731
ASV321	0.131078	0	0.607247	0	0	TRUE	Actinobacteriota	Actinobacteria	Micrococcales	Microbacteriaceae	Rathayibacter	0	0	0.00127847	0.00231405
ASV322	0.0523894	0	0.1522	0	0	TRUE	Acidobacteriota	Acidobacteriae	Bryobacterales	Bryobacteraceae	Bryobacter	0	0	0.0306476	0.152151
ASV323	0.00953325	0	0.0210147	0	0	TRUE	Firmicutes	Bacilli	Bacillales	Bacillaceae	Bacillus	0.00371735	0.0162818	0.0264426	0.0624619
ASV324	-0.378953	0	-0.734467	0	0	TRUE	Actinobacteriota	Actinobacteria	Frankiales	Geodermatophilaceae	Modestobacter	0.00335339	0.0174247	0.147754	0.620978
ASV325	-0.0578686	0	-0.191475	0	0	TRUE	Proteobacteria	Alphaproteobacteria	Rhizobiales	Rhizobiaceae	Aureimonas	0	0	0.0116029	0.0395009
ASV326	-1.25899	0.608999	-2.06731	0.0387047	1	FALSE	Firmicutes	Bacilli	Bacillales	Bacillaceae	Bacillus	0.0649083	0.187629	0.204541	0.620217
ASV327	0.163131	0	0.703464	0	0	TRUE	Proteobacteria	Gammaproteobacteria	Pseudomonadales	Pseudomonadaceae	Pseudomonas	0	0	0.00188199	0.00393813
ASV328	1.02086	0	2.67029	0	0	TRUE	Firmicutes	Bacilli	Bacillales	Bacillaceae	Bacillus	0.02811	0.104466	0.00468514	0.0204916
ASV329	0.0203628	0	0.0482368	0	0	TRUE	Actinobacteriota	Actinobacteria	Micrococcales	Microbacteriaceae	Amnibacterium	0.00306032	0.0159019	0.0326132	0.121455
ASV330	-1.29661	0	-2.439	0	0	TRUE	Actinobacteriota	Actinobacteria	Micrococcales	Micrococcaceae	Arthrobacter	0	0	0.134585	0.303852
ASV331	1.51303	0	4.71714	0	0	TRUE	Firmicutes	Clostridia	Peptostreptococcales-Tissierellales	Peptostreptococcales-Tissierellales	Peptoniphilus	0.0425824	0.216109	0	0
ASV332	-3.48028	0.475937	-7.31248	2.62e-13	1.01e-10	TRUE	Firmicutes	Bacilli	Bacillales	Planococcaceae	Planomicrobium	0.0205985	0.0901389	0.79514	1.66073
ASV333	-4.02608	0	-9.69682	0	0	TRUE	Firmicutes	Bacilli	Bacillales	Bacillaceae	Bacillus	0.0221429	0.0990649	1.0943	3.71252
ASV334	2.3831	0.487833	4.88507	1.03e-06	0.000336023	TRUE	Proteobacteria	Gammaproteobacteria	Burkholderiales	Burkholderiaceae	Burkholderia-Caballeronia-Paraburkholderia	2.59074	1.86566	1.56139	2.51577
ASV335	3.20413	0.523327	6.12263	9.2e-10	3.38e-07	TRUE	Proteobacteria	Alphaproteobacteria	Rhizobiales	Xanthobacteraceae	Afipia	0.588888	0.525759	0.134219	0.2411
ASV336	-0.232143	0	-0.597852	0	0	TRUE	Proteobacteria	Gammaproteobacteria	Burkholderiales	Oxalobacteraceae	Noviherbaspirillum	0	0	0.0462577	0.21262
ASV337	0.882315	0.40173	2.19629	0.0280713	1	FALSE	Actinobacteriota	Actinobacteria	Corynebacteriales	Corynebacteriaceae	Lawsonella	0.0087078	0.0285329	0.00332257	0.0129656
ASV338	-4.58357	0.485001	-9.45066	3.37e-21	1.36e-18	TRUE	Firmicutes	Bacilli	Bacillales	Planococcaceae	Planomicrobium	0.00952344	0.0442553	3.52489	7.88336
ASV339	-1.19424	0	-2.84216	0	0	TRUE	Actinobacteriota	Actinobacteria	Frankiales	uncultured	uncultured	0.000406339	0.0021114	0.0250219	0.0429035
ASV340	0.0993094	0	0.420416	0	0	TRUE	Actinobacteriota	Actinobacteria	Frankiales	Geodermatophilaceae	Blastococcus	7.62e-05	0.000396132	0.00158179	0.00277618
ASV341	-0.12642	0	-0.365461	0	0	TRUE	Proteobacteria	Gammaproteobacteria	Pseudomonadales	Pseudomonadaceae	Pseudomonas	0	0	0.0228262	0.0944003
ASV342	0.63311	0.500898	1.26395	0.206248	1	FALSE	Armatimonadota	Fimbriimonadia	Fimbriimonadales	Fimbriimonadaceae	Fimbriimonadaceae	0.021351	0.0721673	0.0335066	0.115098
ASV343	-0.597265	0	-1.08411	0	0	TRUE	Bacteroidota	Bacteroidia	Cytophagales	Hymenobacteraceae	Adhaeribacter	0.0492771	0.184805	0.142833	0.551098
ASV344	-0.880558	0	-1.80931	0	0	TRUE	Proteobacteria	Alphaproteobacteria	Rhodobacterales	Rhodobacteraceae	Paracoccus	0	0	0.14544	0.416701
ASV345	3.25052	0.57553	5.64787	1.62e-08	5.75e-06	TRUE	Proteobacteria	Alphaproteobacteria	Caulobacterales	Caulobacteraceae	uncultured	0.190215	0.185609	0.0451692	0.0890914
ASV346	-0.0404719	0	-0.074408	0	0	TRUE	Firmicutes	Bacilli	Bacillales	Bacillaceae	Bacillus	0.01838	0.0790281	0.0940506	0.334097
ASV347	2.29635	0.517205	4.43992	9e-06	0.00276272	TRUE	Bdellovibrionota	Oligoflexia	0319-6G20	0319-6G20	0319-6G20	0.0541288	0.102865	0.00636048	0.0196107
ASV348	2.022	0	6.94352	0	0	TRUE	Firmicutes	Bacilli	Alicyclobacillales	Alicyclobacillaceae	Tumebacillus	0.00534706	0.00612326	0	0
ASV349	2.66698	0.665552	4.00717	6.15e-05	0.0167145	TRUE	Proteobacteria	Gammaproteobacteria	Burkholderiales	Oxalobacteraceae	Undibacterium	0.15925	0.295134	0.083448	0.310491
ASV350	0.130994	0	0.60901	0	0	TRUE	Bacteroidota	Bacteroidia	Chitinophagales	Chitinophagaceae	Ferruginibacter	0	0	0.00114357	0.00186354
ASV351	2.07737	0.56708	3.66327	0.000249014	0.0637475	FALSE	Actinobacteriota	Actinobacteria	Propionibacteriales	Nocardioidaceae	Nocardioides	0.170657	0.586069	0.0242925	0.0564491
ASV352	-2.1123	0	-11.8431	0	0	TRUE	Firmicutes	Bacilli	Paenibacillales	Paenibacillaceae	Paenibacillus	0	0	0.0163667	0.0111745
ASV353	-0.043802	0	-0.081177	0	0	TRUE	Bacteroidota	Bacteroidia	Cytophagales	Hymenobacteraceae	Adhaeribacter	0.0107199	0.0521388	0.155601	0.449608
ASV354	0.197455	0.408768	0.48305	0.629061	1	FALSE	Bacteroidota	Bacteroidia	Cytophagales	Cyclobacteriaceae	Nafulsella	0.00864494	0.0420725	0.0119163	0.0288511
ASV355	0.00698579	0	0.0224664	0	0	TRUE	Myxococcota	Myxococcia	Myxococcales	Myxococcaceae	uncultured	0	0	0.0224672	0.111099
ASV356	0.971581	0.517668	1.87684	0.06054	1	FALSE	Bdellovibrionota	Oligoflexia	0319-6G20	0319-6G20	0319-6G20	0.101042	0.153328	0.0926913	0.215932
ASV357	-0.339489	0	-0.826049	0	0	TRUE	Firmicutes	Bacilli	Bacillales	Bacillaceae	Bacillus	0	0	0.0348724	0.0995694
ASV358	1.12846	0	5.02829	0	0	TRUE	Dadabacteria	Dadabacteriia	Dadabacteriales	Dadabacteriales	Dadabacteriales	0.0017821	0.00797854	0	0
ASV359	-1.14893	0	-3.26524	0	0	TRUE	Myxococcota	Myxococcia	Myxococcales	Myxococcaceae	P3OB-42	0	0	0.0833938	0.402841
ASV360	-0.0212328	0	-0.0595352	0	0	TRUE	Actinobacteriota	Actinobacteria	Pseudonocardiales	Pseudonocardiaceae	Pseudonocardia	0	0	0.0147963	0.0427601
ASV361	-0.37739	0	-1.1061	0	0	TRUE	Dependentiae	Babeliae	Babeliales	Babeliaceae	Babeliaceae	0	0	0.0532258	0.266672
ASV362	-2.03008	0	-3.93476	0	0	TRUE	Actinobacteriota	Actinobacteria	Micrococcales	Microbacteriaceae	Amnibacterium	0.0503509	0.259323	0.254049	0.980607
ASV363	-0.0347467	0	-0.109459	0	0	TRUE	Firmicutes	Bacilli	Bacillales	Bacillaceae	Bacillus	0	0	0.010397	0.0375469
ASV364	-1.95673	0	-4.16146	0	0	TRUE	Firmicutes	Bacilli	Bacillales	Bacillaceae	Bacillus	0	0	0.125404	0.264646
ASV365	0.612691	0.562394	1.08943	0.275963	1	FALSE	Desulfobacterota	uncultured	uncultured	uncultured	uncultured	0.0737348	0.164693	0.090159	0.34194
ASV366	1.40114	0	4.59102	0	0	TRUE	Proteobacteria	Gammaproteobacteria	Pseudomonadales	Moraxellaceae	Enhydrobacter	0.00617456	0.0172482	0	0
ASV367	-0.109666	0	-0.472631	0	0	TRUE	Bacteroidota	Bacteroidia	Cytophagales	Hymenobacteraceae	Hymenobacter	3.62e-05	0.000188228	0.00326622	0.00890594
ASV368	1.69964	0	2.90944	0	0	TRUE	Actinobacteriota	Actinobacteria	Kineosporiales	Kineosporiaceae	Kineococcus	0.287902	1.34592	0.0374768	0.178128
ASV369	0.436919	0	1.34335	0	0	TRUE	Actinobacteriota	Actinobacteria	Frankiales	uncultured	uncultured	0.00102511	0.0039123	0.0043792	0.0129779
ASV370	1.16268	0	2.32136	0	0	TRUE	Firmicutes	Bacilli	Bacillales	Bacillaceae	Bacillus	0.0283371	0.112718	0.0231681	0.0788321
ASV371	1.25498	0	4.32981	0	0	TRUE	Bdellovibrionota	Oligoflexia	0319-6G20	0319-6G20	0319-6G20	0.0193607	0.0975698	0	0
ASV372	1.39448	0.592792	2.3524	0.0186529	1	FALSE	Proteobacteria	Alphaproteobacteria	Sphingomonadales	Sphingomonadaceae	Novosphingobium	0.0708817	0.118127	0.0502466	0.12679
ASV373	-1.03128	0	-3.62317	0	0	TRUE	Proteobacteria	Gammaproteobacteria	Enterobacterales	Erwiniaceae	Pantoea	0	0	0.00702929	0.00602544
ASV374	-0.883812	0	-2.23195	0	0	TRUE	Bacteroidota	Bacteroidia	Flavobacteriales	Flavobacteriaceae	Salinimicrobium	0.000358222	0.00186138	0.0313538	0.0827541
ASV375	1.72595	0.55114	3.1316	0.00173856	0.392914	FALSE	Proteobacteria	Alphaproteobacteria	Reyranellales	Reyranellaceae	Reyranella	0.0795908	0.176674	0.0398935	0.169123
ASV376	0.285842	0	1.33222	0	0	TRUE	Bacteroidota	Bacteroidia	Cytophagales	Hymenobacteraceae	Adhaeribacter	0	0	0.00241608	0.00715812
ASV377	-2.91081	0	-7.7806	0	0	TRUE	Bacteroidota	Bacteroidia	Cytophagales	Hymenobacteraceae	Adhaeribacter	0	0	0.694231	2.19744
ASV378	2.1258	0.494824	4.29607	1.74e-05	0.00511136	TRUE	Actinobacteriota	Actinobacteria	Corynebacteriales	Nocardiaceae	Rhodococcus	0.0228048	0.0355947	0.00744578	0.024038
ASV379	2.92002	0.506518	5.7649	8.17e-09	2.92e-06	TRUE	Proteobacteria	Gammaproteobacteria	Burkholderiales	Burkholderiaceae	Burkholderia-Caballeronia-Paraburkholderia	0.970204	0.886618	0.405918	0.809983
ASV380	0.760867	0.330054	2.30528	0.0211509	1	FALSE	Deinococcota	Deinococci	Deinococcales	Trueperaceae	Truepera	0.00981285	0.0506198	0.00234773	0.00874155
ASV381	-1.1121	0	-2.21939	0	0	TRUE	Firmicutes	Bacilli	Bacillales	Planococcaceae	Planomicrobium	0	0	0.14461	0.363504
ASV382	-0.99657	0	-1.75176	0	0	TRUE	Actinobacteriota	Actinobacteria	Micrococcales	Cellulomonadaceae	Cellulomonas	0.012099	0.0628682	0.150594	0.446947
ASV383	-3.94944	0	-9.91802	0	0	TRUE	Actinobacteriota	Actinobacteria	Micrococcales	Micrococcaceae	Kocuria	5.73e-05	0.000297723	0.543791	0.979091
ASV384	3.12345	0.525531	5.94341	2.79e-09	1.01e-06	TRUE	Proteobacteria	Gammaproteobacteria	Pseudomonadales	Moraxellaceae	Acinetobacter	0.0836514	0.136425	0.00310665	0.0103844
ASV385	3.49196	0.568489	6.14252	8.12e-10	2.99e-07	TRUE	Proteobacteria	Alphaproteobacteria	Reyranellales	Reyranellaceae	Reyranella	0.145457	0.247771	0.0093833	0.0386228
ASV386	1.48676	0	3.67156	0	0	TRUE	Proteobacteria	Alphaproteobacteria	Rhizobiales	RhizobialesIncertaeSedis	Phreatobacter	0.0146944	0.0361442	0.00311961	0.01621
ASV387	-0.56937	0	-1.29237	0	0	TRUE	Proteobacteria	Gammaproteobacteria	Burkholderiales	Burkholderiaceae	Ralstonia	0	0	0.0140331	0.0230678
ASV388	-2.10736	0	-4.86028	0	0	TRUE	Actinobacteriota	Actinobacteria	Frankiales	Geodermatophilaceae	Modestobacter	0.00352033	0.0182922	0.238944	1.04218
ASV389	1.48589	0.810612	1.83305	0.0667959	1	FALSE	Proteobacteria	Gammaproteobacteria	Burkholderiales	Burkholderiaceae	Ralstonia	0.0964068	0.150703	0.117561	0.198223
ASV390	1.78179	0	7.97737	0	0	TRUE	Bacteroidota	Rhodothermia	Rhodothermales	Rhodothermaceae	uncultured	0.0039499	0.00854689	9.58e-05	0.000497681
ASV391	0.945395	0.432413	2.18632	0.0287919	1	FALSE	Proteobacteria	Alphaproteobacteria	Rhodospirillales	uncultured	uncultured	0.0400327	0.197838	0.00358696	0.0173961
ASV392	-3.01279	0	-9.89085	0	0	TRUE	Bacteroidota	Bacteroidia	Cytophagales	Hymenobacteraceae	Adhaeribacter	0	0	0.849501	4.23663
ASV393	1.82564	0	4.22852	0	0	TRUE	Actinobacteriota	Actinobacteria	Corynebacteriales	Mycobacteriaceae	Mycobacterium	0.0122408	0.0267173	0.00432207	0.0179158
ASV394	-3.70348	0.415271	-8.91825	4.74e-19	1.9e-16	TRUE	Bacteroidota	Bacteroidia	Cytophagales	Hymenobacteraceae	Adhaeribacter	0.00150388	0.0025773	1.79356	5.11789
ASV395	-0.188213	0	-0.53302	0	0	TRUE	Bacteroidota	Bacteroidia	Cytophagales	Cyclobacteriaceae	Nafulsella	0	0	0.0172383	0.0455935
ASV396	-0.143524	0	-0.299908	0	0	TRUE	Proteobacteria	Alphaproteobacteria	Rhodobacterales	Rhodobacteraceae	Paracoccus	0.00416433	0.0216385	0.142972	0.514735
ASV397	1.15304	0.555456	2.07584	0.0379091	1	FALSE	Firmicutes	Bacilli	Bacillales	Bacillaceae	Bacillus	0.072034	0.220519	0.0203047	0.061568
ASV398	-1.16159	0.501164	-2.31779	0.0204607	1	FALSE	Actinobacteriota	Actinobacteria	Kineosporiales	Kineosporiaceae	Pseudokineococcus	0.658536	1.47685	3.28711	6.84402
ASV399	0.755807	0.492371	1.53503	0.124776	1	FALSE	Armatimonadota	Fimbriimonadia	Fimbriimonadales	Fimbriimonadaceae	Fimbriimonadaceae	0.0182322	0.060624	0.0438155	0.221944
ASV400	0.791964	0	2.23049	0	0	TRUE	Bacteroidota	Bacteroidia	Sphingobacteriales	Sphingobacteriaceae	Mucilaginibacter	0.0219457	0.112503	0.00391659	0.0189081
ASV401	-1.13194	0	-2.74761	0	0	TRUE	Bacteroidota	Bacteroidia	Flavobacteriales	Weeksellaceae	Chryseobacterium	0	0	0.236418	1.17663
ASV402	4.25466	0	10.5418	0	0	TRUE	Proteobacteria	Gammaproteobacteria	Enterobacterales	Morganellaceae	endosymbionts	0.396372	1.61092	9.74e-05	0.000506168
ASV403	2.24102	0	10.163	0	0	TRUE	Proteobacteria	Alphaproteobacteria	Rickettsiales	Rickettsiaceae	uncultured	0.00609706	0.014792	0	0
ASV404	1.05687	0.441603	2.39327	0.0166992	1	FALSE	Proteobacteria	Alphaproteobacteria	Rhizobiales	RhizobialesIncertaeSedis	uncultured	0.0200776	0.0682463	0.0114894	0.0582695
ASV405	-1.09437	0	-3.19092	0	0	TRUE	Proteobacteria	Alphaproteobacteria	Acetobacterales	Acetobacteraceae	Roseomonas	0	0	0.0805214	0.367053
ASV406	2.45214	0.479177	5.11739	3.1e-07	0.000104088	TRUE	Proteobacteria	Gammaproteobacteria	Burkholderiales	Burkholderiaceae	Ralstonia	32.7143	19.3751	17.7472	24.8757
ASV407	-0.583624	0	-1.6547	0	0	TRUE	Firmicutes	Bacilli	Bacillales	Bacillaceae	Bacillus	0	0	0.0142646	0.0365619
ASV408	1.80638	0	4.18295	0	0	TRUE	Proteobacteria	Gammaproteobacteria	Enterobacterales	Pectobacteriaceae	Sodalis	0.158192	0.706789	0	0
ASV409	-2.38289	0	-5.72703	0	0	TRUE	Actinobacteriota	Actinobacteria	Frankiales	Geodermatophilaceae	Modestobacter	0.0222251	0.114	0.0993621	0.266264
ASV410	0.273251	0	0.711634	0	0	TRUE	Actinobacteriota	Actinobacteria	Kineosporiales	Kineosporiaceae	Quadrisphaera	0.0124804	0.0648499	0.00698464	0.023098
ASV411	-0.761307	0	-1.94219	0	0	TRUE	Bacteroidota	Bacteroidia	Flavobacteriales	Flavobacteriaceae	Flavimarina	0	0	0.0575419	0.199433
ASV412	0.217779	0	1.08529	0	0	TRUE	Patescibacteria	Saccharimonadia	Saccharimonadales	Saccharimonadales	Saccharimonadales	0	0	0.00163356	0.00313373
ASV413	2.01016	0	4.71443	0	0	TRUE	Proteobacteria	Gammaproteobacteria	Enterobacterales	Pectobacteriaceae	Sodalis	0.0906738	0.32182	0	0
ASV414	2.37648	0	5.54885	0	0	TRUE	Myxococcota	Polyangia	Haliangiales	Haliangiaceae	Haliangium	0.0266553	0.0482492	0.000740121	0.00283143
ASV415	-3.68819	0	-8.80476	0	0	TRUE	Proteobacteria	Gammaproteobacteria	Oceanospirillales	Halomonadaceae	Kushneria	0.000190732	0.000791302	0.718817	1.84297
ASV416	1.61686	0	3.20224	0	0	TRUE	Firmicutes	Bacilli	Bacillales	Bacillaceae	Bacillus	0.0460959	0.110714	0.00714385	0.0274184
ASV417	-0.639056	0	-1.14839	0	0	TRUE	Actinobacteriota	Actinobacteria	Micrococcales	Micrococcaceae	Kocuria	0.0231	0.120031	0.169076	0.374669
ASV418	1.55209	0.50367	3.08157	0.00205914	0.459187	FALSE	Proteobacteria	Gammaproteobacteria	Burkholderiales	Oxalobacteraceae	Massilia	0.322997	1.65879	0.0581029	0.294823
ASV419	-1.80576	0	-5.18972	0	0	TRUE	Proteobacteria	Gammaproteobacteria	Enterobacterales	Erwiniaceae	Erwinia	0	0	0.0245356	0.024113
